# Supplementary material for: Database of twitter influencers in cryptocurrency (2021–2023) with sentiments
Source: BMC Res Notes. 2024 Oct 11;17:303. doi: 10.1186/s13104-023-06548-z (PMC11470647; doi:10.1186/s13104-023-06548-z)
Supplement: Supplementary file 1 — Supplementary Material 1 [file 13104_2023_6548_MOESM1_ESM.csv]

	date	close	high	low	open	volume	adjclose	changes	compound	sentiment_type
1	2023-01-02	16759	16572	16626	16688	12097775227	16688	positive	0.3818	POSITIVE
2	2023-01-03	16760	16622	16689	16680	13903079207	16680	positive	0.0	NEUTRAL
3	2023-01-04	16965	16668	16680	16863	18421743322	16863	positive	0.6369	POSITIVE
4	2023-01-05	16884	16790	16863	16837	13692758566	16837	negative	0.4657	POSITIVE
5	2023-01-06	16992	16716	16836	16952	14413662913	16952	positive	0.8256	POSITIVE
6	2023-01-07	16975	16914	16952	16955	7714767174	16955	negative	0.2491	POSITIVE
7	2023-01-08	17091	16924	16954	17091	9768827914	17091	positive	0.128	POSITIVE
8	2023-01-09	17390	17094	17094	17197	18624736866	17197	positive	0.8515	POSITIVE
9	2023-01-10	17485	17163	17193	17446	15808338949	17446	positive	0.807	POSITIVE
10	2023-01-11	17935	17338	17446	17935	18372283782	17935	positive	0.8555	POSITIVE
11	2023-01-12	19030	17995	18118	18870	34971338710	18870	positive	0.9081	POSITIVE
12	2023-01-13	19964	18753	18869	19910	29225029694	19910	positive	0.1984	POSITIVE
13	2023-01-14	21075	19908	19911	20976	38967784639	20976	positive	0.3919	POSITIVE
14	2023-01-15	20994	20607	20977	20881	19298407543	20881	negative	0.7269	POSITIVE
15	2023-01-16	21361	20716	20882	21170	26792494050	21170	positive	0.6588	POSITIVE
16	2023-01-17	21439	20979	21176	21162	24999983362	21162	positive	-0.2003	NEGATIVE
17	2023-01-18	21565	20542	21161	20689	30005625418	20689	positive	0.8481	POSITIVE
18	2023-01-19	21163	20685	20687	21087	21152848261	21087	negative	0.7814	POSITIVE
19	2023-01-20	22692	20919	21085	22677	28799154319	22677	positive	0.5106	POSITIVE
20	2023-01-21	23282	22512	22677	22778	32442278429	22778	positive	0.5106	POSITIVE
21	2023-01-22	23057	22388	22778	22720	24746386230	22720	negative	0.6239	POSITIVE
22	2023-01-23	23126	22654	22721	22934	26518700512	22934	positive	0.453	POSITIVE
23	2023-01-24	23134	22550	22930	22636	26405069715	22636	positive	0.7445	POSITIVE
24	2023-01-25	23722	22406	22639	23118	30685366709	23118	positive	0.6705	POSITIVE
25	2023-01-26	23237	22911	23109	23033	26357839322	23033	negative	0.7579	POSITIVE
26	2023-01-27	23418	22655	23031	23079	25383335641	23079	positive	0.8442	POSITIVE
27	2023-01-28	23166	22909	23080	23031	14712928379	23031	negative	0.0516	POSITIVE
28	2023-01-29	23920	22985	23031	23775	27423687259	23775	positive	0.0	NEUTRAL
29	2023-01-30	23789	22658	23775	22840	27205595568	22840	negative	0.7003	POSITIVE
30	2023-01-31	23225	22766	22841	23139	22837828665	23139	negative	0.7939	POSITIVE
31	2023-02-01	23765	22878	23138	23724	26683255504	23724	positive	0.6341	POSITIVE
32	2023-02-02	24167	23469	23721	23472	32066936882	23472	positive	0.4926	POSITIVE
33	2023-02-03	23678	23280	23469	23449	27083066007	23449	negative	0.3612	POSITIVE
34	2023-02-04	23557	23292	23446	23332	15639298538	23332	negative	-0.6249	NEGATIVE
35	2023-02-05	23423	22842	23332	22956	19564262605	22956	negative	0.4939	POSITIVE
36	2023-02-06	23119	22692	22954	22760	23825006542	22760	negative	0.296	POSITIVE
37	2023-02-07	23311	22756	22757	23264	27187964471	23264	positive	0.3818	POSITIVE
38	2023-02-08	23368	22731	23263	22939	25371367758	22939	positive	0.8625	POSITIVE
39	2023-02-09	22996	21774	22947	21819	32572572185	21819	negative	0.5106	POSITIVE
40	2023-02-10	21941	21539	21819	21651	27078406594	21651	negative	0.7506	POSITIVE
41	2023-02-11	21891	21618	21652	21871	16356226232	21871	negative	0.453	POSITIVE
42	2023-02-12	22061	21683	21871	21788	17821046406	21788	positive	0.3182	POSITIVE
43	2023-02-13	21898	21460	21787	21808	23918742607	21808	negative	0.8398	POSITIVE
44	2023-02-14	22293	21632	21802	22221	26792596581	22221	positive	0.0	NEUTRAL
45	2023-02-15	24308	22083	22221	24308	32483312909	24308	positive	0.9127	POSITIVE
46	2023-02-16	25134	23603	24307	23623	39316664596	23623	positive	0.5116	POSITIVE
47	2023-02-17	24924	23461	23621	24566	41358451255	24566	negative	0.7845	POSITIVE
48	2023-02-18	24799	24468	24565	24641	19625427158	24641	negative	0.4329	POSITIVE
49	2023-02-19	25093	24328	24640	24328	25555105670	24328	positive	0.5423	POSITIVE
50	2023-02-20	25020	23928	24337	24829	28987376573	24829	negative	0.4215	POSITIVE
51	2023-02-21	25127	24200	24833	24436	31252098714	24436	positive	0.6705	POSITIVE
52	2023-02-22	24472	23644	24437	24189	30199996781	24189	negative	0.8126	POSITIVE
53	2023-02-23	24572	23694	24191	23947	30476264066	23947	positive	0.8793	POSITIVE
54	2023-02-24	24104	23007	23946	23198	26811744928	23198	negative	0.8442	POSITIVE
55	2023-02-25	23210	22862	23200	23175	16100721565	23175	negative	0.836	POSITIVE
56	2023-02-26	23654	23084	23174	23561	16644534842	23561	positive	0.3612	POSITIVE
57	2023-02-27	23858	23206	23561	23523	22660763494	23523	positive	0.4891	POSITIVE
58	2023-02-28	23585	23078	23522	23147	20535363434	23147	negative	0.5719	POSITIVE
59	2023-03-01	23881	23089	23151	23647	24662841200	23647	positive	0.802	POSITIVE
60	2023-03-02	23739	23245	23647	23475	20386398516	23475	negative	0.6908	POSITIVE
61	2023-03-03	23479	22213	23477	22363	26062404610	22363	negative	0.6632	POSITIVE
62	2023-03-04	22405	22199	22363	22353	11166012913	22353	negative	-0.2498	NEGATIVE
63	2023-03-05	22614	22307	22354	22436	13317001733	22436	positive	0.1779	POSITIVE
64	2023-03-06	22584	22331	22437	22430	17353192895	22430	negative	0.8176	POSITIVE
65	2023-03-07	22527	22011	22428	22220	22765452204	22220	negative	0.5267	POSITIVE
66	2023-03-08	22269	21708	22216	21718	22536575684	21718	negative	0.5719	POSITIVE
67	2023-03-09	21803	20210	21720	20363	30364664171	20363	negative	0.8176	POSITIVE
68	2023-03-10	20371	19628	20367	20187	39578257695	20187	negative	0.9108	POSITIVE
69	2023-03-11	20793	20069	20188	20632	30180288176	20632	positive	0.7362	POSITIVE
70	2023-03-12	22185	20449	20628	22164	29279035521	22164	positive	0.7089	POSITIVE
71	2023-03-13	24551	21918	22156	24198	49466362688	24198	positive	0.9449	POSITIVE
72	2023-03-14	26515	24081	24202	24746	54622230164	24746	positive	0.0	NEUTRAL
73	2023-03-15	25241	23965	24771	24376	43655701450	24376	negative	0.7783	POSITIVE
74	2023-03-16	25190	24225	24373	25053	33866061747	25053	negative	0.7717	POSITIVE
75	2023-03-17	27788	24955	25055	27424	50730261335	27424	positive	0.4588	POSITIVE
76	2023-03-18	27726	26636	27448	26966	35723036817	26966	negative	0.8834	POSITIVE
77	2023-03-19	28441	26908	26970	28039	37769448859	28039	positive	0.8016	POSITIVE
78	2023-03-20	28528	27243	28042	27767	44774027664	27767	positive	0.8591	POSITIVE
79	2023-03-21	28440	27440	27768	28176	36102192830	28176	negative	0.9147	POSITIVE
80	2023-03-22	28803	26760	28159	27307	33382021890	27307	positive	0.9607	POSITIVE
81	2023-03-23	28730	27183	27302	28334	24220433689	28334	negative	0.5859	POSITIVE
82	2023-03-24	28388	27039	28324	27493	25980310960	27493	negative	0.4215	POSITIVE
83	2023-03-25	27792	27196	27487	27495	13383005987	27495	negative	0.0	NEUTRAL
84	2023-03-26	28178	27445	27496	27994	13878363192	27994	positive	0.8316	POSITIVE
85	2023-03-27	28038	26607	27994	27140	18188895178	27140	negative	0.7479	POSITIVE
86	2023-03-28	27461	26678	27133	27268	17783600385	27268	negative	0.4019	POSITIVE
87	2023-03-29	28620	27260	27267	28348	20684945906	28348	positive	0.8658	POSITIVE
88	2023-03-30	29160	27720	28350	28034	22435349951	28034	positive	0.7906	POSITIVE
89	2023-03-31	28640	27584	28032	28478	19001327598	28478	negative	0.8636	POSITIVE
90	2023-04-01	28802	28297	28473	28411	10876469901	28411	positive	0.9022	POSITIVE
91	2023-04-02	28519	27884	28463	28199	12284641999	28199	negative	0.5719	POSITIVE
92	2023-04-03	28476	27277	28183	27790	19556501327	27790	negative	0.4939	POSITIVE
93	2023-04-04	28434	27681	27795	28168	15284538859	28168	negative	0.5399	POSITIVE
94	2023-04-05	28739	27844	28170	28178	17052315986	28178	positive	0.4767	POSITIVE
95	2023-04-06	28178	27739	28175	28044	13837809380	28044	negative	0.7717	POSITIVE
96	2023-04-07	28112	27794	28039	27926	10861680497	27926	negative	0.7003	POSITIVE
97	2023-04-08	28160	27883	27921	27948	9373255556	27948	positive	0.7269	POSITIVE
98	2023-04-09	28533	27828	27952	28333	12175322951	28333	positive	0.5859	POSITIVE
99	2023-04-10	29771	28189	28336	29653	19282400094	29653	positive	0.7753	POSITIVE
100	2023-04-11	30509	29609	29654	30235	20121259843	30235	positive	0.6124	POSITIVE
101	2023-04-12	30462	29726	30232	30139	18651929926	30139	negative	0.5994	POSITIVE
102	2023-04-13	30540	29879	29893	30399	17487721001	30399	positive	0.836	POSITIVE
103	2023-04-14	31006	30044	30410	30486	22659995079	30486	positive	0.8481	POSITIVE
104	2023-04-15	30602	30246	30491	30318	11940685378	30318	negative	0.5859	POSITIVE
105	2023-04-16	30556	30158	30316	30315	12854816417	30315	negative	0.9062	POSITIVE
106	2023-04-17	30319	29275	30317	29445	17872186762	29445	negative	0.872	POSITIVE
107	2023-04-18	30470	29155	29449	30398	19480529496	30398	positive	0.8583	POSITIVE
108	2023-04-19	30411	28670	30394	28823	24571565421	28823	negative	0.7149	POSITIVE
109	2023-04-20	29076	28037	28824	28246	21340360360	28246	negative	0.7149	POSITIVE
110	2023-04-21	28350	27177	28249	27277	20759504330	27277	negative	0.9201	POSITIVE
111	2023-04-22	27872	27170	27266	27818	13125734602	27818	negative	0.8836	POSITIVE
112	2023-04-23	27820	27400	27816	27591	12785446832	27591	negative	0.5413	POSITIVE
113	2023-04-24	27980	27071	27592	27525	17703288330	27525	positive	0.6996	POSITIVE
114	2023-04-25	28371	27208	27515	28308	17733373139	28308	positive	0.8834	POSITIVE
115	2023-04-26	29996	27325	28300	28423	31854242019	28423	positive	0.2023	POSITIVE
116	2023-04-27	29872	28403	28428	29474	27153445027	29474	negative	0.4215	POSITIVE
117	2023-04-28	29573	28930	29481	29340	17544464887	29340	negative	0.69	POSITIVE
118	2023-04-29	29452	29088	29337	29248	10662634333	29248	negative	0.5423	POSITIVE
119	2023-04-30	29952	29114	29246	29269	14652199272	29269	positive	0.5574	POSITIVE
120	2023-05-01	29330	27681	29227	28092	18655599976	28092	negative	0.8999	POSITIVE
121	2023-05-02	28881	27924	28087	28681	16432924527	28681	negative	0.7351	POSITIVE
122	2023-05-03	29260	28178	28680	29006	19122972518	29006	positive	0.5719	POSITIVE
123	2023-05-04	29353	28694	29031	28848	15548678514	28848	positive	0.7845	POSITIVE
124	2023-05-05	29669	28846	28851	29534	17936566518	29534	positive	0.8126	POSITIVE
125	2023-05-06	29820	28469	29539	28905	15913866714	28905	positive	0.1326	POSITIVE
126	2023-05-07	29158	28441	28902	28455	11301355486	28455	negative	0.508	POSITIVE
127	2023-05-08	28663	27310	28450	27694	19122903752	27694	negative	0.5337	POSITIVE
128	2023-05-09	27821	27376	27695	27659	14128593256	27659	negative	0.9229	POSITIVE
129	2023-05-10	28323	26884	27655	27622	20656025026	27622	positive	0.7964	POSITIVE
130	2023-05-11	27622	26782	27621	27001	16724343943	27001	negative	0.69	POSITIVE
131	2023-05-12	27056	25878	26988	26805	19313599897	26805	negative	0.915	POSITIVE
132	2023-05-13	27030	26711	26808	26784	9999171605	26784	negative	0.7916	POSITIVE
133	2023-05-14	27151	26661	26789	26931	10014858959	26931	positive	0.944	POSITIVE
134	2023-05-15	27646	26766	26931	27193	14413231792	27193	positive	0.6114	POSITIVE
135	2023-05-16	27299	26879	27172	27037	12732238816	27037	negative	0.8356	POSITIVE
136	2023-05-17	27466	26600	27035	27399	15140006925	27399	positive	0.8544	POSITIVE
137	2023-05-18	27467	26415	27402	26832	15222938600	26832	positive	0.9312	POSITIVE
138	2023-05-19	27129	26700	26827	26890	11258983301	26890	negative	0.802	POSITIVE
139	2023-05-20	27155	26843	26889	27130	7044911360	27130	positive	0.9244	POSITIVE
140	2023-05-21	27266	26707	27118	26754	8647416921	26754	positive	0.765	POSITIVE
141	2023-05-22	27046	26550	26750	26851	11056770492	26851	negative	0.6705	POSITIVE
142	2023-05-23	27435	26816	26856	27226	13697203143	27226	positive	0.8555	POSITIVE
143	2023-05-24	27225	26107	27225	26335	16299104428	26335	negative	0.9596	POSITIVE
144	2023-05-25	26592	25891	26329	26476	13851122697	26476	negative	0.9001	POSITIVE
145	2023-05-26	26917	26344	26474	26719	12711619225	26719	positive	0.8225	POSITIVE
146	2023-05-27	26889	26621	26720	26868	7892015141	26868	negative	0.891	POSITIVE
147	2023-05-28	28193	26803	26871	28086	14545229578	28086	positive	0.8805	POSITIVE
148	2023-05-29	28432	27564	28076	27746	15181308984	27746	positive	0.9306	POSITIVE
149	2023-05-30	28045	27589	27745	27702	13251081851	27702	negative	0.9243	POSITIVE
150	2023-05-31	27832	26866	27701	27220	15656371534	27220	negative	0.7996	POSITIVE
151	2023-06-01	27346	26672	27218	26820	14678970415	26820	negative	0.9342	POSITIVE
152	2023-06-02	27304	26575	26825	27250	14837415000	27250	negative	0.908	POSITIVE
153	2023-06-03	27317	26958	27252	27075	8385597470	27075	positive	0.9475	POSITIVE
154	2023-06-04	27407	26968	27075	27119	9360912318	27119	positive	0.9527	POSITIVE
155	2023-06-05	27130	25445	27123	25760	21513292646	25760	negative	0.9299	POSITIVE
156	2023-06-06	27314	25435	25732	27239	21929670693	27239	positive	0.8885	POSITIVE
157	2023-06-07	27332	26147	27236	26346	19530045082	26346	positive	0.902	POSITIVE
158	2023-06-08	26798	26247	26348	26508	11904824295	26508	negative	0.7859	POSITIVE
159	2023-06-09	26770	26339	26506	26480	11015551640	26480	negative	0.9168	POSITIVE
160	2023-06-10	26531	25502	26482	25851	19872933189	25851	negative	0.7643	POSITIVE
161	2023-06-11	26203	25669	25854	25940	10732609603	25940	negative	0.9059	POSITIVE
162	2023-06-12	26088	25675	25934	25902	11677889997	25902	negative	0.8513	POSITIVE
