# Supplementary material for: Database of twitter influencers in cryptocurrency (2021–2023) with sentiments
Source: BMC Res Notes. 2024 Oct 11;17:303. doi: 10.1186/s13104-023-06548-z (PMC11470647; doi:10.1186/s13104-023-06548-z)
Supplement: Supplementary file 2 — Supplementary Material 2 [file 13104_2023_6548_MOESM2_ESM.csv]

	close	high	low	open	volume	adjclose	date	changes	compound	sentiment_type
1	248	242	244	246	357733262	246	2023-01-02	positive	-0.2263	NEGATIVE
2	247	245	246	246	377452410	246	2023-01-03	negative	0.6369	POSITIVE
3	261	246	246	259	632924961	259	2023-01-04	positive	0.8271	POSITIVE
4	259	256	259	256	342934041	256	2023-01-05	negative	0.0	NEUTRAL
5	260	255	256	260	417893264	260	2023-01-06	positive	0.8256	POSITIVE
6	263	260	260	261	327712514	261	2023-01-07	positive	-0.1027	NEGATIVE
7	274	261	261	274	491734030	274	2023-01-08	positive
8	283	272	274	273	783671054	273	2023-01-09	positive	0.0772	POSITIVE
9	278	271	273	277	470259383	277	2023-01-10	negative	0.0	NEUTRAL
10	285	275	277	285	466458216	285	2023-01-11	positive	0.7351	POSITIVE
11	288	280	287	288	655903255	288	2023-01-12	positive	0.5106	POSITIVE
12	295	285	288	294	561853825	294	2023-01-13	positive	0.0	NEUTRAL
13	314	294	294	305	1087358891	305	2023-01-14	positive	0.4753	POSITIVE
14	306	293	305	302	562889882	302	2023-01-15	negative	0.1027	POSITIVE
15	308	294	302	299	602126315	299	2023-01-16	positive	0.6588	POSITIVE
16	305	297	299	300	529752305	300	2023-01-17	negative	0.0	NEUTRAL
17	305	283	300	287	844268123	287	2023-01-18	neutral	0.0	NEUTRAL
18	295	287	287	295	431382130	295	2023-01-19	negative	0.7351	POSITIVE
19	305	287	295	305	669836014	305	2023-01-20	positive	0.0	NEUTRAL
20	310	299	305	299	755028964	299	2023-01-21	positive	0.4019	POSITIVE
21	311	299	299	303	571771274	303	2023-01-22	positive	0.0	NEUTRAL
22	307	302	303	306	520678637	306	2023-01-23	negative	0.4019	POSITIVE
23	323	300	305	301	887528741	301	2023-01-24	positive	0.0	NEUTRAL
24	313	295	301	307	667706772	307	2023-01-25	negative	0.4404	POSITIVE
25	309	302	307	305	540954388	305	2023-01-26	negative	0.743	POSITIVE
26	310	300	305	308	484897937	308	2023-01-27	positive	-0.3612	NEGATIVE
27	313	304	308	306	434715822	306	2023-01-28	positive
28	320	305	306	317	664644693	317	2023-01-29	positive	0.1759	POSITIVE
29	320	304	317	307	630938594	307	2023-01-30	neutral	0.6249	POSITIVE
30	314	306	307	312	487472184	312	2023-01-31	negative	-0.1027	NEGATIVE
31	319	306	312	317	616638893	317	2023-02-01	positive	-0.25	NEGATIVE
32	333	317	317	323	909077028	323	2023-02-02	positive	0.0	NEUTRAL
33	335	319	323	332	861598551	332	2023-02-03	positive	0.5994	POSITIVE
34	334	328	332	331	440935963	331	2023-02-04	negative	0.4588	POSITIVE
35	337	325	331	328	662969265	328	2023-02-05	positive	0.8481	POSITIVE
36	331	322	328	325	521894604	325	2023-02-06	negative	0.2732	POSITIVE
37	334	324	325	333	521804212	333	2023-02-07	positive	0.4939	POSITIVE
38	335	324	333	328	515127902	328	2023-02-08	positive	0.296	POSITIVE
39	329	303	328	306	778492045	306	2023-02-09	negative	0.128	POSITIVE
40	309	303	306	306	492880078	306	2023-02-10	negative	0.8225	POSITIVE
41	311	305	306	311	348569462	311	2023-02-11	positive	0.4003	POSITIVE
42	320	307	311	313	520994815	313	2023-02-12	positive	0.4019	POSITIVE
43	315	284	313	294	1322505522	294	2023-02-13	negative	0.4019	POSITIVE
44	301	290	294	296	662196432	296	2023-02-14	negative	0.4927	POSITIVE
45	317	294	296	317	667519216	317	2023-02-15	positive	0.2023	POSITIVE
46	327	305	317	305	1036335164	305	2023-02-16	positive	0.7964	POSITIVE
47	316	304	305	313	701575686	313	2023-02-17	negative	0.0	NEUTRAL
48	319	313	313	317	467884011	317	2023-02-18	positive	0.5574	POSITIVE
49	318	311	317	312	522437732	312	2023-02-19	negative	0.6361	POSITIVE
50	319	309	312	315	676396150	315	2023-02-20	positive	0.8115	POSITIVE
51	317	310	315	311	579359973	311	2023-02-21	negative	0.8481	POSITIVE
52	313	304	311	313	549179249	313	2023-02-22	negative	0.3818	POSITIVE
53	315	306	313	309	472852406	309	2023-02-23	positive	0.2023	POSITIVE
54	312	300	308	302	479926281	302	2023-02-24	negative	-0.3182	NEGATIVE
55	303	297	302	302	310503640	302	2023-02-25	negative	0.0258	POSITIVE
56	310	301	302	309	312320211	309	2023-02-26	positive	0.0	NEUTRAL
57	309	301	309	305	404806423	305	2023-02-27	negative	0.4215	POSITIVE
58	306	301	305	301	337673265	301	2023-02-28	negative	0.5423	POSITIVE
59	306	301	302	303	377974810	303	2023-03-01	neutral	0.7351	POSITIVE
60	304	297	303	300	370516889	300	2023-03-02	negative	0.8879	POSITIVE
61	300	288	300	290	450262903	290	2023-03-03	negative	0.4939	POSITIVE
62	291	287	290	290	289197235	290	2023-03-04	negative	0.0	NEUTRAL
63	292	288	290	289	287599378	289	2023-03-05	positive	0.0	NEUTRAL
64	290	284	289	288	374160712	288	2023-03-06	negative	0.4019	POSITIVE
65	290	284	288	289	373176525	289	2023-03-07	neutral	0.4939	POSITIVE
66	294	286	289	287	436665040	287	2023-03-08	positive	0.4391	POSITIVE
67	291	273	287	277	505668979	277	2023-03-09	negative	0.6319	POSITIVE
68	278	266	277	277	558776711	277	2023-03-10	negative	0.4754	POSITIVE
69	282	272	277	278	523623578	278	2023-03-11	positive	0.6908	POSITIVE
70	290	277	278	290	483074620	290	2023-03-12	positive	0.0	NEUTRAL
71	314	288	290	309	1122664621	309	2023-03-13	positive	0.9449	POSITIVE
72	320	304	309	309	866173920	309	2023-03-14	positive	0.7269	POSITIVE
73	314	302	309	307	596861029	307	2023-03-15	negative	0.7501	POSITIVE
74	333	304	307	330	1337194824	330	2023-03-16	positive	0.8777	POSITIVE
75	340	327	330	339	934568148	339	2023-03-17	positive	0.5423	POSITIVE
76	346	331	339	332	828471428	332	2023-03-18	positive	0.0	NEUTRAL
77	342	332	332	337	705888292	337	2023-03-19	negative	0.0	NEUTRAL
78	340	333	337	333	682276624	333	2023-03-20	negative	0.4019	POSITIVE
79	340	329	333	335	638610697	335	2023-03-21	neutral	0.902	POSITIVE
80	340	318	335	322	1280612242	322	2023-03-22	neutral	0.743	POSITIVE
81	332	320	322	330	547390925	330	2023-03-23	negative	0.0772	POSITIVE
82	330	318	330	322	468651735	322	2023-03-24	negative	0.5255	POSITIVE
83	325	320	322	323	439062620	323	2023-03-25	negative	0.0	NEUTRAL
84	330	322	323	329	363216136	329	2023-03-26	positive	0.8316	POSITIVE
85	329	306	329	311	656817420	311	2023-03-27	negative	0.7845	POSITIVE
86	315	307	311	313	478328374	313	2023-03-28	negative	0.5994	POSITIVE
87	320	313	313	314	482942200	314	2023-03-29	positive	0.1779	POSITIVE
88	318	311	314	317	594180917	317	2023-03-30	negative	0.7964	POSITIVE
89	320	314	317	317	419430009	317	2023-03-31	positive	0.69	POSITIVE
90	318	314	317	315	463135728	315	2023-04-01	negative	0.291	POSITIVE
91	316	312	315	314	442429679	314	2023-04-02	negative	0.128	POSITIVE
92	314	301	314	309	701865645	309	2023-04-03	negative	0.5994	POSITIVE
93	312	308	309	311	575672802	311	2023-04-04	negative	0.4939	POSITIVE
94	316	311	311	314	592856922	314	2023-04-05	positive	0.0	NEUTRAL
95	315	311	314	312	530706217	312	2023-04-06	negative	0.7717	POSITIVE
96	313	310	312	311	478098163	311	2023-04-07	negative
97	313	310	311	311	461767801	311	2023-04-08	neutral	0.7964	POSITIVE
98	314	310	311	313	465627007	313	2023-04-09	positive
99	318	312	313	318	565754261	318	2023-04-10	positive	-0.6238	NEGATIVE
100	333	318	318	323	896643000	323	2023-04-11	positive	0.4588	POSITIVE
101	323	317	323	319	639928192	319	2023-04-12	negative	0.4329	POSITIVE
102	325	318	320	325	684442464	325	2023-04-13	positive	0.8932	POSITIVE
103	336	324	325	329	941862415	329	2023-04-14	positive	0.7579	POSITIVE
104	336	328	329	333	730957108	333	2023-04-15	neutral	0.8126	POSITIVE
105	350	331	333	348	936315454	348	2023-04-16	positive	0.6486	POSITIVE
106	350	338	348	340	856381072	340	2023-04-17	neutral	0.5849	POSITIVE
107	346	338	340	343	741280408	343	2023-04-18	negative	0.7346	POSITIVE
108	344	321	343	323	826810466	323	2023-04-19	negative	0.9459	POSITIVE
109	327	316	323	318	663981561	318	2023-04-20	negative	0.1027	POSITIVE
110	331	316	318	322	1057530805	322	2023-04-21	positive	0.2023	POSITIVE
111	333	320	322	332	670641138	332	2023-04-22	positive	0.6996	POSITIVE
112	332	328	332	331	639990072	331	2023-04-23	negative	0.5413	POSITIVE
113	333	328	331	331	662758378	331	2023-04-24	positive	0.6996	POSITIVE
114	340	329	331	338	682400159	338	2023-04-25	positive	0.0	NEUTRAL
115	345	325	338	331	910334786	331	2023-04-26	positive	0.2481	POSITIVE
116	336	329	331	331	750494420	331	2023-04-27	negative	0.6249	POSITIVE
117	331	320	331	325	1069178743	325	2023-04-28	negative	0.9292	POSITIVE
118	325	322	324	322	536818146	322	2023-04-29	negative
119	338	321	322	338	865228956	338	2023-04-30	positive	0.2023	POSITIVE
120	339	327	338	329	912601797	329	2023-05-01	positive	0.1531	POSITIVE
121	329	322	329	322	686766524	322	2023-05-02	negative	0.4404	POSITIVE
122	327	321	322	326	822037855	326	2023-05-03	negative	0.731	POSITIVE
123	327	324	326	324	467074893	324	2023-05-04	neutral	0.4588	POSITIVE
124	329	324	324	327	519090054	327	2023-05-05	positive	0.8356	POSITIVE
125	329	321	327	323	494274153	323	2023-05-06	neutral	0.3612	POSITIVE
126	326	322	323	322	437921018	322	2023-05-07	negative	0.3382	POSITIVE
127	322	312	321	314	636404503	314	2023-05-08	negative	0.6597	POSITIVE
128	316	312	314	313	461175016	313	2023-05-09	negative	0.7424	POSITIVE
129	317	309	312	315	545212280	315	2023-05-10	positive	0.6114	POSITIVE
130	315	305	315	308	484941644	308	2023-05-11	negative	0.68	POSITIVE
131	309	302	308	309	509746023	309	2023-05-12	negative	0.7845	POSITIVE
132	312	308	309	311	385073781	311	2023-05-13	positive	0.9313	POSITIVE
133	315	310	311	312	404468149	312	2023-05-14	positive
134	316	311	312	314	432273711	314	2023-05-15	positive	0.7269	POSITIVE
135	314	310	314	311	402988974	311	2023-05-16	negative	0.9298	POSITIVE
136	314	308	311	314	437721579	314	2023-05-17	neutral	0.5994	POSITIVE
137	315	307	314	309	383049498	309	2023-05-18	positive	0.7488	POSITIVE
138	311	308	309	309	334636708	309	2023-05-19	negative	0.34	POSITIVE
139	312	308	309	311	277393160	311	2023-05-20	positive	0.0	NEUTRAL
140	312	306	311	307	302803530	307	2023-05-21	neutral	0.5378	POSITIVE
141	311	305	307	309	355156561	309	2023-05-22	negative	0.6114	POSITIVE
142	315	309	309	314	361568579	314	2023-05-23	positive	0.9298	POSITIVE
143	314	304	314	306	418835791	306	2023-05-24	negative	0.8825	POSITIVE
144	307	303	306	305	401117895	305	2023-05-25	negative	0.7343	POSITIVE
145	308	302	305	307	475658791	307	2023-05-26	positive	0.7339	POSITIVE
146	308	304	307	308	331579600	308	2023-05-27	neutral	0.8889	POSITIVE
147	314	307	308	314	405623337	314	2023-05-28	positive	0.2023	POSITIVE
148	317	311	314	312	543284868	312	2023-05-29	positive	0.6705	POSITIVE
149	314	311	312	312	392038878	312	2023-05-30	negative	0.7633	POSITIVE
150	312	305	312	307	474410245	307	2023-05-31	negative	0.8264	POSITIVE
151	308	304	307	305	354897855	305	2023-06-01	negative	0.92	POSITIVE
152	308	304	305	307	382256220	307	2023-06-02	neutral	0.9358	POSITIVE
153	308	306	307	307	260995871	307	2023-06-03	neutral	0.9475	POSITIVE
154	308	305	307	305	273449324	305	2023-06-04	neutral	0.9527	POSITIVE
155	305	273	305	277	928515688	277	2023-06-05	negative	0.8696	POSITIVE
156	286	274	277	281	691784529	281	2023-06-06	negative	0.8885	POSITIVE
157	281	256	281	259	958739195	259	2023-06-07	negative	0.8264	POSITIVE
158	267	258	259	262	562863852	262	2023-06-08	negative	0.937	POSITIVE
159	264	257	262	261	491429998	261	2023-06-09	negative	0.9168	POSITIVE
160	261	233	261	239	1068424942	239	2023-06-10	negative	0.7643	POSITIVE
161	239	234	239	235	376213808	235	2023-06-11	negative	0.9059	POSITIVE
162	238	222	235	231	1014433334	231	2023-06-12	negative	0.8513	POSITIVE
