# Supplementary material for: Database of twitter influencers in cryptocurrency (2021–2023) with sentiments
Source: BMC Res Notes. 2024 Oct 11;17:303. doi: 10.1186/s13104-023-06548-z (PMC11470647; doi:10.1186/s13104-023-06548-z)
Supplement: Supplementary file 3 — Supplementary Material 3 [file 13104_2023_6548_MOESM3_ESM.csv]

	date	close	high	low	open	volume	adjclose	changes	compound	sentiment_type
1	1/2/2023	1220	1195	1201	1215	3765758498	1215	positive	0.6908	POSITIVE
2	1/3/2023	1219	1207	1215	1215	3392972131	1215	negative	0	NEUTRAL
3	1/4/2023	1265	1213	1215	1257	6404416893	1257	positive	-0.2878	NEGATIVE
4	1/5/2023	1259	1245	1256	1250	4001786456	1250	negative	-0.2732	NEGATIVE
5	1/6/2023	1273	1241	1250	1269	4977252792	1269	positive	0.4588	POSITIVE
6	1/7/2023	1271	1262	1269	1264	2565213548	1264	negative	-0.8555	NEGATIVE
7	1/8/2023	1287	1260	1264	1287	3495088905	1287	positive
8	1/9/2023	1342	1287	1287	1322	7990438824	1322	positive	0.8515	POSITIVE
9	1/10/2023	1343	1319	1321	1337	5830173253	1337	positive	0.3818	POSITIVE
10	1/11/2023	1388	1324	1336	1388	6314904311	1388	positive	0.8555	POSITIVE
11	1/12/2023	1432	1378	1405	1418	12230193038	1418	positive	0.658	POSITIVE
12	1/13/2023	1462	1404	1418	1452	7684148212	1452	positive	0.7263	POSITIVE
13	1/14/2023	1564	1451	1451	1551	15444626014	1551	positive	0.0129	POSITIVE
14	1/15/2023	1557	1521	1551	1552	6774614499	1552	negative	0.9243	POSITIVE
15	1/16/2023	1594	1530	1553	1577	8454485431	1577	positive
16	1/17/2023	1594	1553	1577	1568	7599462786	1568	negative	0	NEUTRAL
17	1/18/2023	1602	1509	1568	1516	10354880595	1516	positive
18	1/19/2023	1558	1514	1515	1553	6432638856	1553	negative	0	NEUTRAL
19	1/20/2023	1660	1545	1552	1660	8528894754	1660	positive
20	1/21/2023	1674	1627	1660	1627	8859250310	1627	positive	0.5106	POSITIVE
21	1/22/2023	1658	1612	1627	1628	7517988734	1628	negative	0	NEUTRAL
22	1/23/2023	1641	1608	1629	1628	8264507375	1628	negative	0.3891	POSITIVE
23	1/24/2023	1640	1551	1628	1557	8180274691	1557	negative
24	1/25/2023	1632	1531	1557	1612	10598973448	1612	negative	0.6705	POSITIVE
25	1/26/2023	1626	1587	1611	1603	8395315241	1603	negative	0.7579	POSITIVE
26	1/27/2023	1617	1565	1603	1598	8124465373	1598	negative
27	1/28/2023	1605	1565	1598	1572	5803653357	1572	negative	0.3182	POSITIVE
28	1/29/2023	1654	1569	1573	1646	8801292300	1646	positive	0	NEUTRAL
29	1/30/2023	1647	1547	1646	1567	9180418120	1567	negative	0	NEUTRAL
30	1/31/2023	1599	1564	1567	1587	6585191019	1587	negative	0.0772	POSITIVE
31	2/1/2023	1645	1567	1586	1642	8116969489	1642	positive	0.8264	POSITIVE
32	2/2/2023	1704	1641	1641	1643	10558081069	1643	positive	0.1531	POSITIVE
33	2/3/2023	1671	1634	1643	1665	8169519805	1665	negative	0.4271	POSITIVE
34	2/4/2023	1690	1648	1664	1667	5843302512	1667	positive
35	2/5/2023	1672	1616	1667	1632	6926696531	1632	negative	0.2263	POSITIVE
36	2/6/2023	1654	1611	1632	1616	6919871886	1616	negative	0.9213	POSITIVE
37	2/7/2023	1674	1615	1616	1672	8030277434	1672	positive
38	2/8/2023	1689	1635	1672	1651	7806089579	1651	positive	0.807	POSITIVE
39	2/9/2023	1655	1537	1651	1546	10524969124	1546	negative	0.5106	POSITIVE
40	2/10/2023	1553	1505	1547	1515	8397387897	1515	negative	0.7096	POSITIVE
41	2/11/2023	1541	1510	1515	1540	5064007416	1540	negative	0.8074	POSITIVE
42	2/12/2023	1546	1501	1540	1515	5319698775	1515	positive	0.4019	POSITIVE
43	2/13/2023	1525	1470	1515	1507	9363855114	1507	negative	-0.0516	NEGATIVE
44	2/14/2023	1562	1497	1507	1557	9249575045	1557	positive	0.6705	POSITIVE
45	2/15/2023	1674	1546	1557	1674	10015035156	1674	positive	0.9712	POSITIVE
46	2/16/2023	1733	1638	1674	1640	12704861676	1640	positive	0.5116	POSITIVE
47	2/17/2023	1717	1636	1640	1695	9802443159	1695	negative	0.8553	POSITIVE
48	2/18/2023	1705	1684	1695	1692	5491437195	1692	negative	0.5574	POSITIVE
49	2/19/2023	1719	1674	1692	1681	6959144003	1681	positive	0.5267	POSITIVE
50	2/20/2023	1716	1659	1682	1703	7703604237	1703	negative	0.7579	POSITIVE
51	2/21/2023	1714	1642	1703	1658	8721608198	1658	negative	0.1531	POSITIVE
52	2/22/2023	1664	1605	1658	1643	9189387004	1643	negative	0.6369	POSITIVE
53	2/23/2023	1675	1633	1643	1651	9013236167	1651	positive	0.9393	POSITIVE
54	2/24/2023	1661	1583	1651	1608	8909129423	1608	negative	0.8834	POSITIVE
55	2/25/2023	1609	1568	1609	1595	5657686235	1595	negative	0.8689	POSITIVE
56	2/26/2023	1645	1590	1595	1641	5727967432	1641	positive	0.7964	POSITIVE
57	2/27/2023	1663	1615	1641	1634	7239824677	1634	positive	0.9299	POSITIVE
58	2/28/2023	1644	1602	1635	1606	6323676957	1606	negative	0.9022	POSITIVE
59	3/1/2023	1663	1602	1606	1663	7701847224	1663	positive	0.802	POSITIVE
60	3/2/2023	1672	1623	1664	1647	7080950926	1647	positive	0.5829	POSITIVE
61	3/3/2023	1648	1552	1648	1569	9922240199	1569	negative	0.8481	POSITIVE
62	3/4/2023	1576	1552	1569	1567	4389045367	1567	negative	0.7698	POSITIVE
63	3/5/2023	1584	1560	1567	1564	5020886238	1564	positive	0.7698	POSITIVE
64	3/6/2023	1579	1557	1564	1567	5245153345	1567	negative	0.7501	POSITIVE
65	3/7/2023	1579	1543	1567	1562	6854058349	1562	negative	0.7698	POSITIVE
66	3/8/2023	1568	1534	1562	1534	7130327525	1534	negative	0.7698	POSITIVE
67	3/9/2023	1544	1423	1534	1439	9457897583	1439	negative	0.7698	POSITIVE
68	3/10/2023	1439	1379	1439	1429	12665194936	1429	negative	0.9108	POSITIVE
69	3/11/2023	1484	1429	1429	1483	14917080154	1483	positive	0.8578	POSITIVE
70	3/12/2023	1607	1462	1482	1590	11480965122	1590	positive	0.7698	POSITIVE
71	3/13/2023	1700	1572	1591	1680	15711468959	1680	positive	0.9449	POSITIVE
72	3/14/2023	1780	1666	1680	1704	16159781303	1704	positive	0.8316	POSITIVE
73	3/15/2023	1721	1617	1705	1656	12715339905	1656	negative	0.8807	POSITIVE
74	3/16/2023	1693	1639	1656	1677	9364980166	1677	negative	0.7698	POSITIVE
75	3/17/2023	1799	1667	1677	1792	12467445117	1792	positive	0.7698	POSITIVE
76	3/18/2023	1840	1751	1794	1762	10317822213	1762	positive	0.7698	POSITIVE
77	3/19/2023	1844	1763	1763	1786	9170565472	1786	positive	0.7698	POSITIVE
78	3/20/2023	1808	1728	1785	1735	10978325507	1735	negative	0.7698	POSITIVE
79	3/21/2023	1836	1725	1736	1807	10758627746	1807	positive	0.7698	POSITIVE
80	3/22/2023	1821	1718	1805	1738	12484103560	1738	negative	0.8074	POSITIVE
81	3/23/2023	1854	1733	1737	1816	11012966854	1816	positive	0.7698	POSITIVE
82	3/24/2023	1820	1730	1816	1752	10913669383	1752	negative	0.7698	POSITIVE
83	3/25/2023	1763	1717	1751	1744	6614309912	1744	negative	0.7698	POSITIVE
84	3/26/2023	1798	1741	1744	1776	6990313307	1776	positive	0.8316	POSITIVE
85	3/27/2023	1781	1691	1775	1715	8585750760	1715	negative	0.7698	POSITIVE
86	3/28/2023	1791	1703	1715	1773	8346890042	1773	positive	0.4404	POSITIVE
87	3/29/2023	1826	1773	1773	1793	9136176952	1793	positive	0.5413	POSITIVE
88	3/30/2023	1827	1766	1793	1793	9724496987	1793	positive	0.4588	POSITIVE
89	3/31/2023	1845	1783	1794	1822	9149379763	1822	positive	0.8636	POSITIVE
90	4/1/2023	1840	1811	1822	1814	5556443606	1814	negative	0.9022	POSITIVE
91	4/2/2023	1824	1775	1821	1796	6199721188	1796	negative	0.4404	POSITIVE
92	4/3/2023	1839	1766	1795	1810	9643826401	1810	positive	0.8176	POSITIVE
93	4/4/2023	1887	1803	1810	1871	10398322335	1871	positive	0.8885	POSITIVE
94	4/5/2023	1937	1866	1871	1909	10319231689	1909	positive	0.5994	POSITIVE
95	4/6/2023	1909	1857	1909	1873	8263191830	1873	negative	0.7717	POSITIVE
96	4/7/2023	1882	1846	1873	1866	8356130492	1866	negative	0	NEUTRAL
97	4/8/2023	1879	1849	1865	1849	5016362733	1849	negative	0.7964	POSITIVE
98	4/9/2023	1873	1829	1850	1859	6361497715	1859	negative	0.4019	POSITIVE
99	4/10/2023	1917	1848	1860	1911	8380134275	1911	positive	0.7753	POSITIVE
100	4/11/2023	1937	1887	1911	1892	8877222956	1892	positive	0.6124	POSITIVE
101	4/12/2023	1930	1860	1892	1921	11010714187	1921	negative	0.8555	POSITIVE
102	4/13/2023	2022	1902	1918	2013	12546950499	2013	positive	0.7964	POSITIVE
103	4/14/2023	2126	2012	2014	2102	16298099411	2102	positive	0.8481	POSITIVE
104	4/15/2023	2111	2077	2102	2092	8036468153	2092	negative	0.8225	POSITIVE
105	4/16/2023	2137	2077	2092	2120	7898126856	2120	positive	0.4939	POSITIVE
106	4/17/2023	2120	2063	2120	2076	9648882546	2076	negative	0.8801	POSITIVE
107	4/18/2023	2122	2058	2076	2105	9134015143	2105	positive	0.8583	POSITIVE
108	4/19/2023	2105	1929	2104	1936	13779745451	1936	negative	0.5994	POSITIVE
109	4/20/2023	1980	1918	1936	1943	11324135406	1943	negative	0.6597	POSITIVE
110	4/21/2023	1956	1828	1943	1850	12044274581	1850	negative	0.6808	POSITIVE
111	4/22/2023	1887	1846	1849	1874	6970642726	1874	negative	0.8836	POSITIVE
112	4/23/2023	1882	1839	1874	1862	6607451862	1862	negative	0.5413	POSITIVE
113	4/24/2023	1888	1812	1862	1843	8438191338	1843	positive	0.7346	POSITIVE
114	4/25/2023	1877	1805	1842	1867	8677255481	1867	negative	0.8268	POSITIVE
115	4/26/2023	1963	1792	1866	1867	14356524696	1867	positive	0.7835	POSITIVE
116	4/27/2023	1937	1863	1867	1909	14008145806	1909	negative	0.4215	POSITIVE
117	4/28/2023	1923	1876	1909	1893	7691759733	1893	negative	0.7177	POSITIVE
118	4/29/2023	1917	1888	1893	1909	4796651246	1909	negative	0.6808	POSITIVE
119	4/30/2023	1938	1877	1909	1877	6539641957	1877	positive	0	NEUTRAL
120	5/1/2023	1886	1809	1869	1832	8625783201	1832	negative	0.4404	POSITIVE
121	5/2/2023	1880	1824	1832	1871	7536785767	1871	negative	0.826	POSITIVE
122	5/3/2023	1916	1846	1871	1905	8306390869	1905	positive	0.7906	POSITIVE
123	5/4/2023	1916	1869	1905	1878	6578438233	1878	negative	0.7845	POSITIVE
124	5/5/2023	1998	1877	1878	1995	9498261360	1995	positive	0.5574	POSITIVE
125	5/6/2023	2018	1871	1995	1900	9623243037	1900	positive	0.2023	POSITIVE
126	5/7/2023	1934	1873	1900	1873	6883942236	1873	negative	0.8126	POSITIVE
127	5/8/2023	1886	1818	1872	1849	9895102899	1849	negative	0.5242	POSITIVE
128	5/9/2023	1861	1833	1849	1849	6129516088	1849	negative	0.2732	POSITIVE
129	5/10/2023	1887	1796	1848	1842	9945549603	1842	positive	0.6114	POSITIVE
130	5/11/2023	1842	1774	1842	1796	8353828312	1796	negative	0.68	POSITIVE
131	5/12/2023	1812	1742	1795	1808	9047198660	1808	negative	0.3182	POSITIVE
132	5/13/2023	1816	1788	1808	1796	4647630864	1796	positive	0.5216	POSITIVE
133	5/14/2023	1823	1793	1796	1801	4711210241	1801	positive	0.7184	POSITIVE
134	5/15/2023	1846	1788	1800	1818	6748889346	1818	positive	0.5956	POSITIVE
135	5/16/2023	1830	1798	1817	1824	5595959668	1824	negative	0.8402	POSITIVE
136	5/17/2023	1836	1787	1824	1822	6352161579	1822	positive	0.6369	POSITIVE
137	5/18/2023	1831	1774	1822	1802	5673124255	1802	negative	0.6331	POSITIVE
138	5/19/2023	1826	1797	1801	1813	4796110259	1813	negative	0.802	POSITIVE
139	5/20/2023	1829	1808	1813	1820	2951655969	1820	positive	0.34	POSITIVE
140	5/21/2023	1828	1800	1820	1805	3386768865	1805	negative	0.765	POSITIVE
141	5/22/2023	1827	1793	1805	1818	4534841049	1818	negative	0.7506	POSITIVE
142	5/23/2023	1869	1816	1818	1854	6820047160	1854	positive	0.777	POSITIVE
143	5/24/2023	1854	1781	1854	1800	7101647419	1800	negative	0.6124	POSITIVE
144	5/25/2023	1816	1763	1800	1806	6321689859	1806	negative	0.743	POSITIVE
145	5/26/2023	1838	1798	1806	1829	5451414258	1829	positive	0.8617	POSITIVE
146	5/27/2023	1836	1817	1829	1831	3216737652	1831	negative	0.8155	POSITIVE
147	5/28/2023	1916	1825	1831	1911	6359610561	1911	positive	0.8805	POSITIVE
148	5/29/2023	1926	1879	1909	1893	5884674572	1893	positive	0.8289	POSITIVE
149	5/30/2023	1917	1884	1893	1901	5363439784	1901	negative	0.9042	POSITIVE
150	5/31/2023	1907	1852	1901	1874	5984512548	1874	negative	0.5719	POSITIVE
151	6/1/2023	1888	1846	1874	1862	5640027197	1862	negative	0.8687	POSITIVE
152	6/2/2023	1910	1852	1862	1907	6097746022	1907	positive	0.8684	POSITIVE
153	6/3/2023	1909	1885	1907	1892	3472274607	1892	negative	0.9475	POSITIVE
154	6/4/2023	1912	1886	1892	1891	3747042696	1891	positive	0.9527	POSITIVE
155	6/5/2023	1891	1780	1890	1812	9246593033	1812	negative	0.9299	POSITIVE
156	6/6/2023	1896	1801	1811	1884	8704411776	1884	positive	0.8885	POSITIVE
157	6/7/2023	1894	1822	1884	1832	7919894455	1832	negative	0.9346	POSITIVE
158	6/8/2023	1861	1830	1833	1846	4536041931	1846	negative	0.7859	POSITIVE
159	6/9/2023	1855	1829	1846	1840	4610831509	1840	negative	0.9168	POSITIVE
160	6/10/2023	1845	1721	1840	1752	10788500406	1752	negative	0.7643	POSITIVE
161	6/11/2023	1777	1741	1753	1753	4559112981	1753	negative	0.9059	POSITIVE
162	6/12/2023	1758	1723	1753	1743	6031384958	1743	negative	0.8513	POSITIVE
