# Supplementary material for: Database of twitter influencers in cryptocurrency (2021–2023) with sentiments
Source: BMC Res Notes. 2024 Oct 11;17:303. doi: 10.1186/s13104-023-06548-z (PMC11470647; doi:10.1186/s13104-023-06548-z)
Supplement: Supplementary file 5 — Supplementary Material 5 [file 13104_2023_6548_MOESM5_ESM.csv]

	created_at	favorite_count	full_text	reply_count	retweet_count	clean_text	importance_coefficient	importance_coefficient_normalized	new_coins	scores	compound	sentiment_type
32666	2/1/2021	154	#privacy is a human right. learn how to make your #bitcoin transactions more private in this clip: https://t.co/fnadsxffcu https://t.co/nznajw8g2m	18	23	privacy human right learn make bitcoin transaction private clip httpstcofnadsxffcu httpstconznajw8g2m	340	0.000587762	(bitcoin)	{'neg': 0.0, 'neu': 1.0, 'pos': 0.0, 'compound': 0.0}	0	NEUTRAL
29639	2/1/2021	17	overall btc trading volume has increased, but what about average trade sizes? @kaikodata shows that they have also grown across almost all leading exchanges, on some more than others (looking at you @lmax digital!) https://t.co/j4c7wwlfez https://t.co/w4emkljem6	1	5	overall btc trading volume increased average trade size kaikodata show also grown across almost leading exchange others looking lmax digital httpstcoj4c7wwlfez httpstcow4emkljem6	39.5	6.83E-05	(btc)	{'neg': 0.0, 'neu': 0.95, 'pos': 0.05, 'compound': 0.2124}	0.2124	POSITIVE
29613	2/1/2021	3	on average, the return distribution of btc skews slightly positive on a weekly basis, which means investors have been rewarded for the significant variation in performance (or risk). high vol is still an obstacle for portfolio managers, via @realvision https://t.co/tb9s3fs41o https://t.co/9tptg4ot7g	0	1	average return distribution btc skews slightly positive weekly basis mean investor rewarded significant variation performance risk high vol still obstacle portfolio manager via realvision httpstcotb9s3fs41o httpstco9tptg4ot7g	7	1.21E-05	(btc)	{'neg': 0.053, 'neu': 0.769, 'pos': 0.177, 'compound': 0.701}	0.701	POSITIVE
39638	2/1/2021	3496	i sent some! https://t.co/mfyrz35zjf you should too! givedirectly is doing great work in distributing funds directly to the world's poorest. they take crypto: https://t.co/adcmvrnmyx (they don't yet take doge directly but maybe that can changeâºï¸âºï¸)	731	686	sent httpstcomfyrz35zjf givedirectly great work distributing fund directly world poorest take crypto httpstcoadcmvrnmyx dont yet take doge directly maybe changeâºïâºï	8043.5	0.013904903	(doge)	{'neg': 0.06, 'neu': 0.856, 'pos': 0.084, 'compound': 0.2225}	0.2225	POSITIVE
32660	2/1/2021	0	rt @reg_mati: la privacidad es un derecho humano, mirã¡ el video de @aantonop sobre como hacer tus transacciones en #bitcoin mã¡s privadas. hâ¦	0	7	rt reg_mati la privacidad e un derecho humano mirã el video de aantonop sobre como hacer tus transacciones en bitcoin mãs privadas hâ	7	1.21E-05	(bitcoin)	{'neg': 0.0, 'neu': 1.0, 'pos': 0.0, 'compound': 0.0}	0	NEUTRAL
29686	2/1/2021	7	the grayscale premium represents the difference in market prices for bitcoin and the price implied by the grayscale bitcoin trust (gbtc). this difference fell to a low of 3.5% last week from upwards of 40% in late 2020. @liqquidity and @godbole17 ask why. https://t.co/k8ex7kim7c https://t.co/vdjefiwpqh	0	2	grayscale premium represents difference market price bitcoin price implied grayscale bitcoin trust gbtc difference fell low 35 last week upwards 40 late 2020 liqquidity godbole17 ask httpstcok8ex7kim7c httpstcovdjefiwpqh	16	2.77E-05	(bitcoin)	{'neg': 0.044, 'neu': 0.886, 'pos': 0.07, 'compound': 0.296}	0.296	POSITIVE
29654	2/1/2021	3	in a survey of 16k crypto users across 178 regions, @binanceresearch found that 38% use bitcoin as a medium of exchange. https://t.co/jaobqt6eam https://t.co/z3emzncwdw	0	0	survey 16k crypto user across 178 region binanceresearch found 38 use bitcoin medium exchange httpstcojaobqt6eam httpstcoz3emzncwdw	6	1.04E-05	(bitcoin)	{'neg': 0.0, 'neu': 1.0, 'pos': 0.0, 'compound': 0.0}	0	NEUTRAL
32685	2/1/2021	65	attended any of the 30+ livestream events iâve held over the last year? together, weâve learned a lot about #bitcoin #ethereum &amp; #lightningnetwork. starting this month iâll be moving them to sundays. subscribe to be notified as they're announced: https://t.co/rgoqfv22mr https://t.co/ec4ugzrilq	8	13	attended 30 livestream event iâve held last year together weâve learned lot bitcoin ethereum amp lightningnetwork starting month iâll moving sunday subscribe notified theyre announced httpstcorgoqfv22mr httpstcoec4ugzrilq	147	0.000254121	(ethereum,bitcoin,amp)	{'neg': 0.0, 'neu': 1.0, 'pos': 0.0, 'compound': 0.0}	0	NEUTRAL
31651	2/2/2021	109	watch this video to learn the truth about what a double-spend is, what it's not, and how to separate fud from facts: https://t.co/ims2xima8b #bitcoin https://t.co/qfmaggcpjc	5	25	watch video learn truth doublespend separate fud fact httpstcoims2xima8b bitcoin httpstcoqfmaggcpjc	245.5	0.000424399	(bitcoin)	{'neg': 0.08, 'neu': 0.833, 'pos': 0.087, 'compound': 0.0516}	0.0516	POSITIVE
29582	2/2/2021	11	.@raydalio on bitcoin: âit seems to me that bitcoin has succeeded in crossing the line from being a highly speculative idea that could well not be around in short order to probably being around and probably having some value in the future.â https://t.co/wgyxk88mk3	0	2	raydalio bitcoin âit seems bitcoin succeeded crossing line highly speculative idea could well around short order probably around probably value futureâ httpstcowgyxk88mk3	24	4.15E-05	(bitcoin)	{'neg': 0.0, 'neu': 0.809, 'pos': 0.191, 'compound': 0.7902}	0.7902	POSITIVE
31638	2/2/2021	55	this #bitcoinbasics workshop video has been trending on youtube lately: https://t.co/r7d4ablz15 if you like the content, earn a certificate of completion in the intro to #bitcoin workshop, &amp; test your knowledge: https://t.co/jrwaxsypss https://t.co/muvrgtjjeb	4	12	bitcoinbasics workshop video trending youtube lately httpstcor7d4ablz15 like content earn certificate completion intro bitcoin workshop amp test knowledge httpstcojrwaxsypss httpstcomuvrgtjjeb	124	0.00021436	(bitcoin,amp)	{'neg': 0.0, 'neu': 0.925, 'pos': 0.075, 'compound': 0.3612}	0.3612	POSITIVE
31579	2/2/2021	88	this week will be the first sunday livestream i host for the month. join to learn how you can run your own #bitcoin, #ethereum, or #lightning node: https://t.co/ylzinxnr1n https://t.co/6frixbykrt	5	16	week first sunday livestream host month join learn run bitcoin ethereum lightning node httpstcoylzinxnr1n httpstco6frixbykrt	194.5	0.000336235	(ethereum,bitcoin)	{'neg': 0.0, 'neu': 0.925, 'pos': 0.075, 'compound': 0.296}	0.296	POSITIVE
29227	2/3/2021	0	rt @coindesk: more than 15% of the total bitcoin circulating supply has been moved to âaccumulation addresses" while microstrategy ceo michâ¦	0	26	rt coindesk 15 total bitcoin circulating supply moved âaccumulation address microstrategy ceo michâ	26	4.49E-05	(bitcoin)	{'neg': 0.0, 'neu': 1.0, 'pos': 0.0, 'compound': 0.0}	0	NEUTRAL
29206	2/3/2021	4	eth futures funding rates from the 4 largest exchanges shows a strong jump since the beginning of the year, indicating a bullish bias as longs are willing to pay higher rates to shorts in order to maintain their positions (via: https://t.co/oe1br6uprn) https://t.co/qeqn6ojz60 https://t.co/zmbclqgvqy	0	2	eth future funding rate 4 largest exchange show strong jump since beginning year indicating bullish bias longs willing pay higher rate short order maintain position via httpstcooe1br6uprn httpstcoqeqn6ojz60 httpstcozmbclqgvqy	10	1.73E-05	(eth)	{'neg': 0.065, 'neu': 0.858, 'pos': 0.077, 'compound': 0.3612}	0.3612	POSITIVE
31564	2/3/2021	105	recently appeared on @koncrete to talk about #bitcoin, why it's important, and how banks are similar to ponzi schemes. watch: https://t.co/usigdrmlss https://t.co/pj5yiw3uti	4	26	recently appeared koncrete talk bitcoin important bank similar ponzi scheme watch httpstcousigdrmlss httpstcopj5yiw3uti	238	0.000411434	(bitcoin)	{'neg': 0.0, 'neu': 0.921, 'pos': 0.079, 'compound': 0.2023}	0.2023	POSITIVE
31550	2/3/2021	153	in this 7min video, i review strategies from simple to advanced to help you maintain privacy when using #bitcoin: https://t.co/7kfnimji3m https://t.co/xojo8xvdkv	9	24	7min video review strategy simple advanced help maintain privacy using bitcoin httpstco7kfnimji3m httpstcoxojo8xvdkv	334.5	0.000578255	(bitcoin)	{'neg': 0.0, 'neu': 0.793, 'pos': 0.207, 'compound': 0.5719}	0.5719	POSITIVE
29214	2/3/2021	7	bitcoin mining revenue surged over the past month, @zackvoel reports. the increase in fee revenue not only helps sustain network security, but it also boosts the attractiveness of mining firms to professional investors. full story: https://t.co/b1ntt8knqz https://t.co/n9qygr4pra	1	2	bitcoin mining revenue surged past month zackvoel report increase fee revenue help sustain network security also boost attractiveness mining firm professional investor full story httpstcob1ntt8knqz httpstcon9qygr4pra	16.5	2.85E-05	(bitcoin)	{'neg': 0.037, 'neu': 0.734, 'pos': 0.229, 'compound': 0.813}	0.813	POSITIVE
31538	2/3/2021	26	did you know we offer a workshops referral program? if you liked #chooseyourwallet, share your referral code w/ a #crypto friend! if they purchase $10 or more within 30 days of visiting w/ your link, their purchase is counted towards your next discount: https://t.co/ezlnod9yfo https://t.co/bt5sgsublq	3	8	know offer workshop referral program liked chooseyourwallet share referral code w crypto friend purchase 10 within 30 day visiting w link purchase counted towards next discount httpstcoezlnod9yfo httpstcobt5sgsublq	61.5	0.000106316	(link)	{'neg': 0.0, 'neu': 0.825, 'pos': 0.175, 'compound': 0.8172}	0.8172	POSITIVE
29237	2/3/2021	7	quick quiz: what is ethâs strongest trading pair? @kaikodata shows that itâs easily usdt, but that the usd pair is starting to gain ground. this suggests that 1st-time eth investors are entering the market. https://t.co/5ppzv8kick https://t.co/lqa1zjfhrf	0	4	quick quiz ethâs strongest trading pair kaikodata show itâs easily usdt usd pair starting gain ground suggests 1sttime eth investor entering market httpstco5ppzv8kick httpstcolqa1zjfhrf	18	3.11E-05	(usdt,eth,usd)	{'neg': 0.0, 'neu': 0.8, 'pos': 0.2, 'compound': 0.8047}	0.8047	POSITIVE
29446	2/3/2021	0	rt @christine_dkim: icymi, @wsfoxley and i have a weekly newsletter dedicated to all things eth 2.0. hereâs a couple highlights from this wâ¦	0	4	rt christine_dkim icymi wsfoxley weekly newsletter dedicated thing eth 20 hereâs couple highlight wâ	4	6.91E-06	(eth)	{'neg': 0.0, 'neu': 0.864, 'pos': 0.136, 'compound': 0.4588}	0.4588	POSITIVE
29197	2/4/2021	7	last november, @coindesk unveiled that it would be staking 32 eth on ethereum 2.0 and running a validator. @christine_dkim, @wsfoxley and @spencerbeggs recount the progress made so far with the project and the biggest lessons theyâve learned. https://t.co/ev1afgi5di https://t.co/lko9ku10jk	0	1	last november coindesk unveiled would staking 32 eth ethereum 20 running validator christine_dkim wsfoxley spencerbeggs recount progress made far project biggest lesson theyâve learned httpstcoev1afgi5di httpstcolko9ku10jk	15	2.59E-05	(ethereum,eth)	{'neg': 0.0, 'neu': 0.93, 'pos': 0.07, 'compound': 0.4215}	0.4215	POSITIVE
31504	2/4/2021	20	for the developer in your life who reads in spanish, we now offer #masteringbitcoin &amp; #masteringethereum ebooks in the aantonop shop! iâm thrilled to continue adding more and more translations of my work as we work with others to make them available: https://t.co/hxcpjbyuzq https://t.co/amtld2zmwo	0	6	developer life read spanish offer masteringbitcoin amp masteringethereum ebooks aantonop shop iâm thrilled continue adding translation work work others make available httpstcohxcpjbyuzq httpstcoamtld2zmwo	46	7.95E-05	(amp)	{'neg': 0.0, 'neu': 0.931, 'pos': 0.069, 'compound': 0.4926}	0.4926	POSITIVE
29181	2/4/2021	15	saw a lot of people on twitter today complaining about the high eth fees, so we checked it out, and eeesh... https://t.co/hwhoztc0hk	2	6	saw lot people twitter today complaining high eth fee checked eeesh httpstcohwhoztc0hk	37	6.40E-05	(eth)	{'neg': 0.083, 'neu': 0.917, 'pos': 0.0, 'compound': -0.2023}	-0.2023	NEGATIVE
31469	2/4/2021	52	transaction fees, the game theory that makes them work, eccentricities from one chain to another &amp; more are the topics discussed on this episode of @speakingofbtc podcast. check it out: https://t.co/do4xuteacb #crypto #bitcoin https://t.co/r6akrjyolj	3	8	transaction fee game theory make work eccentricity one chain another amp topic discussed episode speakingofbtc podcast check httpstcodo4xuteacb crypto bitcoin httpstcor6akrjyolj	113.5	0.000196209	(bitcoin,amp)	{'neg': 0.0, 'neu': 1.0, 'pos': 0.0, 'compound': 0.0}	0	NEUTRAL
31481	2/4/2021	119	learn how to run your own #bitcoin, #ethereum, or #lightning node with me this sunday! set a reminder to join the livestream: https://t.co/6gtveoechl #crypto https://t.co/fjfkdesitg	9	29	learn run bitcoin ethereum lightning node sunday set reminder join livestream httpstco6gtveoechl crypto httpstcofjfkdesitg	271.5	0.000469346	(ethereum,bitcoin)	{'neg': 0.0, 'neu': 0.902, 'pos': 0.098, 'compound': 0.3595}	0.3595	POSITIVE
31463	2/4/2021	51	citesti in romana? mastering #bitcoin is available in romanian as an e-book through https://t.co/4o2lqdpztj! help us in our mission to teach others about #crypto in as many languages as possible by letting others know this book is now available! https://t.co/igt2l3xsfe	4	12	citesti romana mastering bitcoin available romanian ebook httpstco4o2lqdpztj help u mission teach others crypto many language possible letting others know book available httpstcoigt2l3xsfe	116	0.000200531	(bitcoin)	{'neg': 0.0, 'neu': 0.922, 'pos': 0.078, 'compound': 0.508}	0.508	POSITIVE
14781	2/4/2021	196	to be fair elon gave all of you the chance to load your bags very early on â¯\_(ã)_/â¯	31	18	fair elon gave chance load bag early â_ã_â	425.5	0.000735567	(elon)	{'neg': 0.0, 'neu': 0.788, 'pos': 0.212, 'compound': 0.5106}	0.5106	POSITIVE
31531	2/4/2021	46	it's my fourth time appearing on @anitaposch's podcast &amp; this time we chatted about the fight for privacy, the #fairnessprotocol &amp; more. listen: https://t.co/puvefv9jcw https://t.co/lvalr5fk5d	0	14	fourth time appearing anitaposchs podcast amp time chatted fight privacy fairnessprotocol amp listen httpstcopuvefv9jcw httpstcolvalr5fk5d	106	0.000183244	(amp)	{'neg': 0.098, 'neu': 0.902, 'pos': 0.0, 'compound': -0.3818}	-0.3818	NEGATIVE
28196	2/5/2021	0	rt @chainalysis: want to learn about the data behind bitcoin's rally? our chief economist @philip_gradwell will join @blockworks_ along witâ¦	0	6	rt chainalysis want learn data behind bitcoins rally chief economist philip_gradwell join blockworks_ along witâ	6	1.04E-05	(rally)	{'neg': 0.0, 'neu': 0.837, 'pos': 0.163, 'compound': 0.3612}	0.3612	POSITIVE
28181	2/5/2021	6	defi coins such as $comp, $aave, $knc and $zrx have leapt to new all time price highs. this is a potential sign that investors are beginning to realize the revenue potential of decentralized exchanges and other defi solutions. @godbole17 reports. https://t.co/1vnmycjo6w https://t.co/hy334pibml	0	1	defi coin comp aave knc zrx leapt new time price high potential sign investor beginning realize revenue potential decentralized exchange defi solution godbole17 report httpstco1vnmycjo6w httpstcohy334pibml	13	2.25E-05	(knc,aave,zrx)	{'neg': 0.0, 'neu': 0.959, 'pos': 0.041, 'compound': 0.1779}	0.1779	POSITIVE
28173	2/5/2021	11	interested in bitcoin supply distribution? our friends at @glassnode divide network entities according to their btc holdings into the following marine species. shrimps to octopus (retail investors) control almost 23% of supply. full article: https://t.co/pldjt2euxw https://t.co/5dv6xzqa62	0	3	interested bitcoin supply distribution friend glassnode divide network entity according btc holding following marine specie shrimp octopus retail investor control almost 23 supply full article httpstcopldjt2euxw httpstco5dv6xzqa62	25	4.32E-05	(bitcoin,btc)	{'neg': 0.0, 'neu': 0.854, 'pos': 0.146, 'compound': 0.7003}	0.7003	POSITIVE
30756	2/5/2021	0	rt @jack: running #bitcoin https://t.co/w51ga3yrkb	0	4345	rt jack running bitcoin httpstcow51ga3yrkb	4345	0.007511258	(bitcoin)	{'neg': 0.0, 'neu': 1.0, 'pos': 0.0, 'compound': 0.0}	0	NEUTRAL
29155	2/5/2021	11	which futures volume has grown faster over the past six months, btc or eth? it seems theyâve both grown apace, in spite of btc still being the dominant asset in terms of market cap. will be interesting to see if monday's cme eth futures launch moves the needle. https://t.co/35app5es7r	0	1	future volume grown faster past six month btc eth seems theyâve grown apace spite btc still dominant asset term market cap interesting see monday cme eth future launch move needle httpstco35app5es7r	23	3.98E-05	(eth,btc)	{'neg': 0.062, 'neu': 0.842, 'pos': 0.095, 'compound': 0.2023}	0.2023	POSITIVE
29147	2/5/2021	40	in their latest monthly, @kaikodata shows the power of social media with a look at btc trading on the day @elonmusk put btc in his twitter bio. it also highlights how some exchanges need to upgrade their software to be able to cope with volume peaks. https://t.co/uvepaqnybw https://t.co/ajursdqsyb	3	6	latest monthly kaikodata show power social medium look btc trading day elonmusk put btc twitter bio also highlight exchange need upgrade software able cope volume peak httpstcouvepaqnybw httpstcoajursdqsyb	87.5	0.000151262	(btc)	{'neg': 0.0, 'neu': 1.0, 'pos': 0.0, 'compound': 0.0}	0	NEUTRAL
28189	2/5/2021	0	rt @glassnode: #ethereum miners earned $3.5m (!) in a single hour â the highest hourly revenue to date. chart ð https://t.co/mye72aepgu htâ¦	0	59	rt glassnode ethereum miner earned 35m single hour â highest hourly revenue date chart ð httpstcomye72aepgu htâ	59	0.000101994	(ethereum)	{'neg': 0.0, 'neu': 1.0, 'pos': 0.0, 'compound': 0.0}	0	NEUTRAL
29137	2/5/2021	6	our colleague @haobing_shuaike plotted the returns on $mstr stock vs returns on btc, and guess what? since it started buying btc, mstr has outperformed. (not investment advice!) https://t.co/90xa97f6i6	1	1	colleague haobing_shuaike plotted return mstr stock v return btc guess since started buying btc mstr outperformed investment advice httpstco90xa97f6i6	13.5	2.33E-05	(btc)	{'neg': 0.0, 'neu': 1.0, 'pos': 0.0, 'compound': 0.0}	0	NEUTRAL
30800	2/5/2021	83	iâm hosting 3 livestream events this month on sundays: 02/07: how to run a node (#bitcoin, #ethereum, #lightning) 02/21: #defi 02/28: open topic! set reminders to join: https://t.co/lyyoqa55go https://t.co/6zg2bb77xh	5	10	iâm hosting 3 livestream event month sunday 0207 run node bitcoin ethereum lightning 0221 defi 0228 open topic set reminder join httpstcolyyoqa55go httpstco6zg2bb77xh	178.5	0.000308575	(ethereum,bitcoin)	{'neg': 0.0, 'neu': 0.913, 'pos': 0.087, 'compound': 0.3595}	0.3595	POSITIVE
30796	2/5/2021	54	top comment on this recent @speakingofbtc video is âthis interview was just mind blowing!!!!!!!!!!!â we discussed #gamestop, wall street bets andâ¦. avocado toast?! ð¥ð you read that right. watch: https://t.co/m9waeiohsj #bitcoin	10	13	top comment recent speakingofbtc video âthis interview mind blowingâ discussed gamestop wall street bet andâ avocado toast ðð read right watch httpstcom9waeiohsj bitcoin	126	0.000217818	(bitcoin)	{'neg': 0.0, 'neu': 0.91, 'pos': 0.09, 'compound': 0.453}	0.453	POSITIVE
30770	2/5/2021	71	learn how to get more #privacy in your #bitcoin transactions in 7 minutes: https://t.co/fnadsxffcu https://t.co/5ohsmubbdx	10	20	learn get privacy bitcoin transaction 7 minute httpstcofnadsxffcu httpstco5ohsmubbdx	167	0.000288695	(bitcoin)	{'neg': 0.0, 'neu': 1.0, 'pos': 0.0, 'compound': 0.0}	0	NEUTRAL
30751	2/5/2021	100	â30 minutes into the video and i've learned so much! i can't smash the like button hard enough!â is one of the top comments on my new video about #bitcoin double spending. wow! iâm humbled and honored. https://t.co/ims2xima8b https://t.co/n2tgwei1d0	7	8	â30 minute video ive learned much cant smash like button hard enoughâ one top comment new video bitcoin double spending wow iâm humbled honored httpstcoims2xima8b httpstcon2tgwei1d0	211.5	0.000365623	(bitcoin)	{'neg': 0.075, 'neu': 0.705, 'pos': 0.22, 'compound': 0.8301}	0.8301	POSITIVE
30740	2/6/2021	47	remember that starting this month, all livestreams are on sundays. take a meow-ment to set your calendar! join me &amp; the #crypto community tomorrow to learn about running your own #bitcoin, #ethereum, or #lightning node: https://t.co/6gtveovo6l https://t.co/kywb1onapq	5	14	remember starting month livestreams sunday take meowment set calendar join amp crypto community tomorrow learn running bitcoin ethereum lightning node httpstco6gtveovo6l httpstcokywb1onapq	110.5	0.000191023	(ethereum,bitcoin,amp)	{'neg': 0.0, 'neu': 0.934, 'pos': 0.066, 'compound': 0.3595}	0.3595	POSITIVE
30743	2/6/2021	122	this video discussing the #ledgerhack and what can you do to protect yourself has 70k+ views. thank you for watching and using it to give others resources on topics like #phishing, sim jacking &amp; more: https://t.co/ag4rmk3mil https://t.co/f52gm6i2g4	2	26	video discussing ledgerhack protect 70k view thank watching using give others resource topic like phishing sim jacking amp httpstcoag4rmk3mil httpstcof52gm6i2g4	271	0.000468481	(amp)	{'neg': 0.0, 'neu': 0.817, 'pos': 0.183, 'compound': 0.765}	0.765	POSITIVE
29673	2/6/2021	0	rt @jasonleopold: saturday scoop: the man overseeing president joe biden's daily intelligence briefing previously advocated for the ciaâs fâ¦	0	221	rt jasonleopold saturday scoop man overseeing president joe bidens daily intelligence briefing previously advocated ciaâs fâ	221	0.000382046	(joe)	{'neg': 0.0, 'neu': 0.783, 'pos': 0.217, 'compound': 0.5719}	0.5719	POSITIVE
30733	2/6/2021	66	watch this video to learn the truth about what a double-spend is, what it's not, and how to separate fud from facts: https://t.co/ims2xima8b #bitcoin https://t.co/puqadmsbuw	5	16	watch video learn truth doublespend separate fud fact httpstcoims2xima8b bitcoin httpstcopuqadmsbuw	150.5	0.000260171	(bitcoin)	{'neg': 0.08, 'neu': 0.833, 'pos': 0.087, 'compound': 0.0516}	0.0516	POSITIVE
14778	2/6/2021	213	ethereum classic with what appears to be a failed h&amp;s on weekly, currently breaking its right shoulder. surge from here cannot come as a suprise. unpopular to say the least, perfect sentiment. still original ethereum. added https://t.co/rkchgrk7t5	45	36	ethereum classic appears failed hamps weekly currently breaking right shoulder surge come suprise unpopular say least perfect sentiment still original ethereum added httpstcorkchgrk7t5	484.5	0.000837561	(ethereum)	{'neg': 0.155, 'neu': 0.788, 'pos': 0.057, 'compound': -0.6121}	-0.6121	NEGATIVE
29635	2/7/2021	64	run your own node livestream is starting now! join us &amp; learn how to ask your questions: https://t.co/6gtveovo6l #bitcoin #ethereum #lightningnetwork https://t.co/96hlqbxvfc	3	10	run node livestream starting join u amp learn ask question httpstco6gtveovo6l bitcoin ethereum lightningnetwork httpstco96hlqbxvfc	139.5	0.000241155	(ethereum,bitcoin,amp)	{'neg': 0.0, 'neu': 0.894, 'pos': 0.106, 'compound': 0.3595}	0.3595	POSITIVE
29655	2/7/2021	85	30 minutes until the ârunning a nodeâ livestream starts. youâll learn about #bitcoin, #ethereum, &amp; #lightning nodes. join the chat now and share the link: https://t.co/6gtveovo6l https://t.co/eqekmrgjph	11	22	30 minute ârunning nodeâ livestream start youâll learn bitcoin ethereum amp lightning node join chat share link httpstco6gtveovo6l httpstcoeqekmrgjph	197.5	0.000341421	(link,ethereum,bitcoin,amp)	{'neg': 0.0, 'neu': 0.845, 'pos': 0.155, 'compound': 0.5267}	0.5267	POSITIVE
28167	2/7/2021	4	in this weekâs crypto long &amp; short, @noelleinmadrid dives into the store-of-value vs. payment rail debate. can bitcoin be both? should it? https://t.co/riehxux3c8	0	2	weekâs crypto long amp short noelleinmadrid dive storeofvalue v payment rail debate bitcoin httpstcoriehxux3c8	10	1.73E-05	(bitcoin,amp)	{'neg': 0.0, 'neu': 1.0, 'pos': 0.0, 'compound': 0.0}	0	NEUTRAL
29612	2/7/2021	85	mastering #bitcoin is available in romanian at https://t.co/4o2lqdpztj! get your copy of the e-book or share it with someone you know who reads in romanian. https://t.co/1aidvdqvxp	7	11	mastering bitcoin available romanian httpstco4o2lqdpztj get copy ebook share someone know read romanian httpstco1aidvdqvxp	184.5	0.000318948	(bitcoin)	{'neg': 0.0, 'neu': 0.909, 'pos': 0.091, 'compound': 0.3595}	0.3595	POSITIVE
28162	2/8/2021	13	tsla has revealed it bought $1.5bn of btc in january. some have asked how itâs possible to buy that much without the market noticing â take a look at spot trading volumes over the past few months. @skewdotcom https://t.co/e3oi19hw1b https://t.co/ytclvtft06 https://t.co/wmw5qsug2k	2	7	tsla revealed bought 15bn btc january asked itâs possible buy much without market noticing â take look spot trading volume past month skewdotcom httpstcoe3oi19hw1b httpstcoytclvtft06 httpstcowmw5qsug2k	34	5.88E-05	(btc)	{'neg': 0.0, 'neu': 1.0, 'pos': 0.0, 'compound': 0.0}	0	NEUTRAL
28055	2/8/2021	5	eth fees are starting to climb again. this, plus the growth of defi activity, seems to be awakening interest in the tokens of alternative blockchains â ada and dot are now 4th and 5th in market cap, having surpassed xrp! @muyaoshen reports. https://t.co/4ju0ymk6mo	0	2	eth fee starting climb plus growth defi activity seems awakening interest token alternative blockchains â ada dot 4th 5th market cap surpassed xrp muyaoshen report httpstco4ju0ymk6mo	12	2.07E-05	(xrp,eth,dot,ada)	{'neg': 0.0, 'neu': 0.874, 'pos': 0.126, 'compound': 0.7088}	0.7088	POSITIVE
14773	2/8/2021	0	rt @zerohedge: tesla has bought $1.5bn in bitcoin - sec filing	0	3593	rt zerohedge tesla bought 15bn bitcoin sec filing	3593	0.006211266	(bitcoin)	{'neg': 0.0, 'neu': 1.0, 'pos': 0.0, 'compound': 0.0}	0	NEUTRAL
29212	2/8/2021	416	no it never gets old. blame elon, not me.	12	6	never get old blame elon	844	0.001459034	(elon)	{'neg': 0.196, 'neu': 0.623, 'pos': 0.181, 'compound': -0.0423}	-0.0423	NEGATIVE
29603	2/8/2021	40	âhave you ever smiled and smirked at the end of a podcast? well, welcome to the club.â is one of the top comments from @speakingofbtc episode last week. we talked about #gamestop &amp; weâre happy to make you laugh &amp; help you learn something! https://t.co/m9waeiohsj https://t.co/xusb4agro9	1	6	âhave ever smiled smirked end podcast well welcome clubâ one top comment speakingofbtc episode last week talked gamestop amp weâre happy make laugh amp help learn something httpstcom9waeiohsj httpstcoxusb4agro9	86.5	0.000149534	(amp,ever)	{'neg': 0.0, 'neu': 0.647, 'pos': 0.353, 'compound': 0.9622}	0.9622	POSITIVE
29593	2/8/2021	33	check out the bundles on the aantonop shop today! learn about #crypto and show your love for #bitcoin with this #nyknyc and #tiom bundle: https://t.co/hxcpjbyuzq https://t.co/ztdlhiaaa5	2	11	check bundle aantonop shop today learn crypto show love bitcoin nyknyc tiom bundle httpstcohxcpjbyuzq httpstcoztdlhiaaa5	78	0.00013484	(bitcoin)	{'neg': 0.0, 'neu': 0.848, 'pos': 0.152, 'compound': 0.6696}	0.6696	POSITIVE
29583	2/8/2021	0	rt @coindesk: breaking: @tesla has disclosed purchasing $1.5 billion in bitcoin. it's also planning to accept bitcoin payments soon. viaâ¦	0	1707	rt coindesk breaking tesla disclosed purchasing 15 billion bitcoin also planning accept bitcoin payment soon viaâ	1707	0.002950913	(bitcoin)	{'neg': 0.0, 'neu': 0.88, 'pos': 0.12, 'compound': 0.3818}	0.3818	POSITIVE
29558	2/8/2021	423	you might see me (again) on ny fox5 on the 5pm news today apparently some guy bought some bitcoin. first one to find the easter egg and reply to this tweet with an accurate description of it, wins a free ebook	51	27	might see ny fox5 5pm news today apparently guy bought bitcoin first one find easter egg reply tweet accurate description win free ebook	898.5	0.001553249	(bitcoin,win)	{'neg': 0.0, 'neu': 0.844, 'pos': 0.156, 'compound': 0.7906}	0.7906	POSITIVE
29445	2/8/2021	95	you have to watch the news segment. the easter egg is not in my tweet and it definitely is not "elon"	4	5	watch news segment easter egg tweet definitely elon	197	0.000340556	(elon)	{'neg': 0.0, 'neu': 0.881, 'pos': 0.119, 'compound': 0.4019}	0.4019	POSITIVE
29251	2/8/2021	42	the #crypto airplane talk is intended to explain, in simple &amp; relatable terms, how classes of #cryptocurrrency ownership actually work. learn about the differences in classes of ownership of #bitcoin: https://t.co/xm8a3lbihi https://t.co/krjequ4hds	4	8	crypto airplane talk intended explain simple amp relatable term class cryptocurrrency ownership actually work learn difference class ownership bitcoin httpstcoxm8a3lbihi httpstcokrjequ4hds	94	0.000162499	(bitcoin,amp)	{'neg': 0.0, 'neu': 1.0, 'pos': 0.0, 'compound': 0.0}	0	NEUTRAL
29234	2/8/2021	0	rt @gladstein: "comparisons to visa should be met with extreme skepticism. bitcoin is a full-stack monetary system with no outside dependenâ¦	0	50	rt gladstein comparison visa met extreme skepticism bitcoin fullstack monetary system outside dependenâ	50	8.64E-05	(bitcoin)	{'neg': 0.189, 'neu': 0.811, 'pos': 0.0, 'compound': -0.4939}	-0.4939	NEGATIVE
28090	2/8/2021	6	watch @christinenews and @noelleinmadrid talk about $btc hitting fresh highs after @tesla's $1.5 billion purchase. live now on coindesk tv. https://t.co/gbqmupnnqv https://t.co/wohfvumasi	0	0	watch christinenews noelleinmadrid talk btc hitting fresh high tesla 15 billion purchase live coindesk tv httpstcogbqmupnnqv httpstcowohfvumasi	12	2.07E-05	(btc)	{'neg': 0.0, 'neu': 0.901, 'pos': 0.099, 'compound': 0.3182}	0.3182	POSITIVE
14771	2/8/2021	0	rt @breakingmkts: tesla - expect to begin accepting bitcoin as a form of payment for products in near future, subject to applicable l... htâ¦	0	57	rt breakingmkts tesla expect begin accepting bitcoin form payment product near future subject applicable l htâ	57	9.85E-05	(bitcoin,near)	{'neg': 0.0, 'neu': 0.89, 'pos': 0.11, 'compound': 0.3818}	0.3818	POSITIVE
28046	2/9/2021	39	in its latest monthly report, @kaikodata shows that intraday price movements for btc are becoming more extreme. nearly every day since mid-december has seen at least one hourly price movement of +/-2%, a rare occurrence over the previous five months. https://t.co/vbhyyhiwel https://t.co/c9el1y8qd8	3	13	latest monthly report kaikodata show intraday price movement btc becoming extreme nearly every day since middecember seen least one hourly price movement 2 rare occurrence previous five month httpstcovbhyyhiwel httpstcoc9el1y8qd8	92.5	0.000159906	(btc)	{'neg': 0.0, 'neu': 1.0, 'pos': 0.0, 'compound': 0.0}	0	NEUTRAL
29203	2/9/2021	75	#icymi: sundayâs livestream was all about running your own #bitcoin, #ethereum &amp; #lightning nodes. watch to learn: https://t.co/6gtveovo6l https://t.co/rfojnqawbs	7	12	icymi sundayâs livestream running bitcoin ethereum amp lightning node watch learn httpstco6gtveovo6l httpstcorfojnqawbs	165.5	0.000286102	(ethereum,bitcoin,amp)	{'neg': 0.0, 'neu': 1.0, 'pos': 0.0, 'compound': 0.0}	0	NEUTRAL
29192	2/9/2021	2498	i woke up to a reddit post from someone thanking me for my work in bitcoin. it had dozens of supportive comments and was filled with affirmation. i am so grateful and humbled and it really made my day. thank you https://t.co/3i8kbrsgan	170	91	woke reddit post someone thanking work bitcoin dozen supportive comment filled affirmation grateful humbled really made day thank httpstco3i8kbrsgan	5172	0.008940904	(bitcoin)	{'neg': 0.0, 'neu': 0.808, 'pos': 0.192, 'compound': 0.8208}	0.8208	POSITIVE
29183	2/9/2021	3087	since we're celebrating all-time-high for bitcoin, i'd like to also celebrate my new all-time-high on twitter: 550k follows. thank you for giving me your precious attention and support. i hope to keep earning your trust with neutral, sponsor free, and open education.	130	111	since celebrating alltimehigh bitcoin id like also celebrate new alltimehigh twitter 550k follows thank giving precious attention support hope keep earning trust neutral sponsor free open education	6350	0.010977328	(bitcoin)	{'neg': 0.0, 'neu': 0.502, 'pos': 0.498, 'compound': 0.9829}	0.9829	POSITIVE
14763	2/9/2021	141	taking a $qtum long with break of $5.5 critical mark https://t.co/ntagizi0md	29	20	taking qtum long break 55 critical mark httpstcontagizi0md	316.5	0.000547138	(qtum)	{'neg': 0.204, 'neu': 0.796, 'pos': 0.0, 'compound': -0.3182}	-0.3182	NEGATIVE
29175	2/9/2021	138	are people who never wanted to hear about your #cryptocurrency ânonsenseâ before now begging you to cat-ch them up? send them a link to my free intro to #bitcoin &amp; open blockchains workshop. save your valuable time &amp; let me teach them the basics: https://t.co/ipidoue6tb https://t.co/qyrofuxa7m	15	30	people never wanted hear cryptocurrency ânonsenseâ begging catch send link free intro bitcoin amp open blockchains workshop save valuable time amp let teach basic httpstcoipidoue6tb httpstcoqyrofuxa7m	313.5	0.000541952	(link,bitcoin,amp)	{'neg': 0.0, 'neu': 0.814, 'pos': 0.186, 'compound': 0.8625}	0.8625	POSITIVE
27976	2/9/2021	6	rbc analysts have suggested that @apple enable crypto buying/selling for its 1.5bn user base, and acquire ~$1bn of btc for its balance sheet â¦ hmmm â¦ what do you think, should apple do this? https://t.co/3yjrwdtyph	1	1	rbc analyst suggested apple enable crypto buyingselling 15bn user base acquire 1bn btc balance sheet â hmmm â think apple httpstco3yjrwdtyph	13.5	2.33E-05	(btc)	{'neg': 0.0, 'neu': 1.0, 'pos': 0.0, 'compound': 0.0}	0	NEUTRAL
27992	2/9/2021	8	btc accounts for a larger share of squareâs cash app profitability, from 2.5% in 3q19 to 8.3% in 3q20. retail interest in btc is growing, which could encourage more fintech platforms to support digital assets. full report from @digitalassets here: https://t.co/kra4iskzab https://t.co/i73esqiayr	1	1	btc account larger share squareâs cash app profitability 25 3q19 83 3q20 retail interest btc growing could encourage fintech platform support digital asset full report digitalassets httpstcokra4iskzab httpstcoi73esqiayr	17.5	3.03E-05	(btc)	{'neg': 0.0, 'neu': 0.671, 'pos': 0.329, 'compound': 0.9287}	0.9287	POSITIVE
28004	2/9/2021	14	in his op-ed on @coindesk, @jdorman81 of @arca presents a different type of crypto âfundamental analysis,â and shows how connecting the dots between assets can reveal some interesting opportunities https://t.co/3b6vaddk4l	0	5	oped coindesk jdorman81 arca present different type crypto âfundamental analysisâ show connecting dot asset reveal interesting opportunity httpstco3b6vaddk4l	33	5.70E-05	(dot)	{'neg': 0.0, 'neu': 0.788, 'pos': 0.212, 'compound': 0.7184}	0.7184	POSITIVE
28014	2/9/2021	0	rt @arcaneresearch: eth futures launch on @cmegroup ð¦ the first day of trading for cme's eth futures ended with over $30 million in volumeâ¦	0	18	rt arcaneresearch eth future launch cmegroup ð first day trading cmes eth future ended 30 million volumeâ	18	3.11E-05	(eth)	{'neg': 0.0, 'neu': 1.0, 'pos': 0.0, 'compound': 0.0}	0	NEUTRAL
28030	2/9/2021	7	btc funding rates (what investors holding long positions pay those holding short positions, a mechanism to keep perpetual futures price near index price) on many crypto derivatives exchanges are the highest theyâve been in 6m - a bullish signal @skewdotcom https://t.co/qtzqzjil0s https://t.co/suydax8wb0	1	2	btc funding rate investor holding long position pay holding short position mechanism keep perpetual future price near index price many crypto derivative exchange highest theyâve 6m bullish signal skewdotcom httpstcoqtzqzjil0s httpstcosuydax8wb0	16.5	2.85E-05	(btc,near)	{'neg': 0.036, 'neu': 0.964, 'pos': 0.0, 'compound': -0.1027}	-0.1027	NEGATIVE
27960	2/10/2021	13	in its january report, @kaikodata shows that, although eth spreads have widened recently in response to heightened volatility, on the whole they have been declining for the past year, indicating an improvement in market liquidity. https://t.co/hpiu5ruvfv https://t.co/pjuuxv34cb	0	2	january report kaikodata show although eth spread widened recently response heightened volatility whole declining past year indicating improvement market liquidity httpstcohpiu5ruvfv httpstcopjuuxv34cb	28	4.84E-05	(eth)	{'neg': 0.0, 'neu': 0.923, 'pos': 0.077, 'compound': 0.4588}	0.4588	POSITIVE
27952	2/10/2021	27	what has a greater influence on crypto options volumes: the btc price, or futures and spot volatility? according to the latest report by @tokeninsight, itâs the volatility, which highlights optionsâ role in risk hedging. https://t.co/rz8daleq1q	3	8	greater influence crypto option volume btc price future spot volatility according latest report tokeninsight itâs volatility highlight optionsâ role risk hedging httpstcorz8daleq1q	63.5	0.000109773	(btc)	{'neg': 0.057, 'neu': 0.874, 'pos': 0.068, 'compound': 0.1027}	0.1027	POSITIVE
29158	2/10/2021	83	recently, there were headlines about a "double-spend" in #bitcoin. many took that to mean that #bitcoin has a catastrophic flaw. it doesn't: https://t.co/ims2xima8b https://t.co/xphjxfrbxf	6	17	recently headline doublespend bitcoin many took mean bitcoin catastrophic flaw doesnt httpstcoims2xima8b httpstcoxphjxfrbxf	186	0.000321541	(bitcoin)	{'neg': 0.132, 'neu': 0.868, 'pos': 0.0, 'compound': -0.4939}	-0.4939	NEGATIVE
29149	2/10/2021	71	âeverybody, watch this to the end! thanks for helping me educate others!!â is a recent comment on my latest talk #thecryptoairplane. thank you for helping me continue my educational mission! watch &amp; learn: https://t.co/xm8a3lbihi https://t.co/q1xxlg9mar	8	16	âeverybody watch end thanks helping educate othersâ recent comment latest talk thecryptoairplane thank helping continue educational mission watch amp learn httpstcoxm8a3lbihi httpstcoq1xxlg9mar	162	0.000280052	(amp)	{'neg': 0.0, 'neu': 0.732, 'pos': 0.268, 'compound': 0.8741}	0.8741	POSITIVE
14757	2/10/2021	28	qtum with a clean break above key mark https://t.co/bwuk0jrkws	17	5	qtum clean break key mark httpstcobwuk0jrkws	69.5	0.000120146	(qtum)	{'neg': 0.0, 'neu': 0.722, 'pos': 0.278, 'compound': 0.4019}	0.4019	POSITIVE
14751	2/10/2021	159	$zec nearing breakout marker, impressive volume build-up so far https://t.co/a0g0czcmpb	29	17	zec nearing breakout marker impressive volume buildup far httpstcoa0g0czcmpb	349.5	0.000604185	(zec)	{'neg': 0.0, 'neu': 0.732, 'pos': 0.268, 'compound': 0.5106}	0.5106	POSITIVE
29139	2/10/2021	29	learning brings joy. spread the joy by buying an aantonop gift card at https://t.co/4o2lqdpztj and bring a smile to those who want to learn more about #bitcoin, #ethereum, and #crypto. #learningisfun https://t.co/ub7v1b1gqh	4	6	learning brings joy spread joy buying aantonop gift card httpstco4o2lqdpztj bring smile want learn bitcoin ethereum crypto learningisfun httpstcoub7v1b1gqh	66	0.000114095	(ethereum,bitcoin)	{'neg': 0.0, 'neu': 0.645, 'pos': 0.355, 'compound': 0.9231}	0.9231	POSITIVE
29134	2/10/2021	0	rt @melt_dem: mainstream media should really re-write their bitcoin mining fud playbook our team @coinsharesco, led by @c_bendiksen, debunâ¦	0	114	rt melt_dem mainstream medium really rewrite bitcoin mining fud playbook team coinsharesco led c_bendiksen debunâ	114	0.000197073	(bitcoin)	{'neg': 0.104, 'neu': 0.896, 'pos': 0.0, 'compound': -0.2732}	-0.2732	NEGATIVE
14748	2/10/2021	345	i have not forgotten $dgb, its on my radar. would love to see a couple of days consolidation before breaking last high, would likely serve a great entry. strength is already evident though	38	86	forgotten dgb radar would love see couple day consolidation breaking last high would likely serve great entry strength already evident though	795	0.001374327	(dgb)	{'neg': 0.0, 'neu': 0.664, 'pos': 0.336, 'compound': 0.9211}	0.9211	POSITIVE
27857	2/11/2021	8	a shout-out to @intotheblock for its new dashboard comparing btc and eth to traditional assets such as tock indexes from us, europe and asia, tech stocks, etfs, vix, dxy, commodities, crypto indexesâ¦ https://t.co/8fsrkrquov https://t.co/uxtajmdhp5	0	5	shoutout intotheblock new dashboard comparing btc eth traditional asset tock index u europe asia tech stock etf vix dxy commodity crypto indexesâ httpstco8fsrkrquov httpstcouxtajmdhp5	21	3.63E-05	(eth,btc)	{'neg': 0.0, 'neu': 0.95, 'pos': 0.05, 'compound': 0.1779}	0.1779	POSITIVE
27929	2/11/2021	40	eth 2.0 validators earned their highest daily total income ever on feb. 8, at $1.2 million. this only accounted for roughly 2% of what ethereum miners earned that same day, which was in the ballpark of $52.2 million. @christine_dkim and @wsfoxley report. https://t.co/sp0vxd6ewt https://t.co/uspradzblv	0	12	eth 20 validators earned highest daily total income ever feb 8 12 million accounted roughly 2 ethereum miner earned day ballpark 522 million christine_dkim wsfoxley report httpstcosp0vxd6ewt httpstcouspradzblv	92	0.000159042	(ethereum,eth,ever)	{'neg': 0.0, 'neu': 1.0, 'pos': 0.0, 'compound': 0.0}	0	NEUTRAL
27938	2/11/2021	4	some corporations view bitcoin as a treasury asset â an attempt to diversify and maximize return on cash. is this a smart move? you can track btc purchases/filings here: https://t.co/55h9ml4ch9 - via @btctreasuries; @coinbase https://t.co/vtgzqtg1ch	0	1	corporation view bitcoin treasury asset â attempt diversify maximize return cash smart move track btc purchasesfilings httpstco55h9ml4ch9 via btctreasuries coinbase httpstcovtgzqtg1ch	9	1.56E-05	(bitcoin,btc)	{'neg': 0.0, 'neu': 0.796, 'pos': 0.204, 'compound': 0.7525}	0.7525	POSITIVE
27850	2/11/2021	8	the % of supply held by institution-sized btc addresses (1k-10k btc) has increased significantly since late 2020, to ~30% of total supply. smaller addresses (0-10 btc) have also increased, indicating retail accumulation. via @coinmetrics https://t.co/akhtbkgsvr https://t.co/xxx87fpwn6	1	2	supply held institutionsized btc address 1k10k btc increased significantly since late 2020 30 total supply smaller address 010 btc also increased indicating retail accumulation via coinmetrics httpstcoakhtbkgsvr httpstcoxxx87fpwn6	18.5	3.20E-05	(btc)	{'neg': 0.0, 'neu': 0.887, 'pos': 0.113, 'compound': 0.4939}	0.4939	POSITIVE
27872	2/11/2021	9	eth 2.0 will transform ethereum from a commodity to an interest-earning asset, changing its value proposition and making it an asset totally unlike anything in the physical world. more insight in @grayscaleâs latest valuing ethereum report. https://t.co/ccbnj9ieoo https://t.co/ldbhufyyba	0	4	eth 20 transform ethereum commodity interestearning asset changing value proposition making asset totally unlike anything physical world insight grayscaleâs latest valuing ethereum report httpstcoccbnj9ieoo httpstcoldbhufyyba	22	3.80E-05	(ethereum,eth)	{'neg': 0.0, 'neu': 0.771, 'pos': 0.229, 'compound': 0.8316}	0.8316	POSITIVE
29125	2/11/2021	290	privacy is a human right. period. here are some simple ways you can increase #privacy on your #bitcoin transactions right now: https://t.co/fnadsxffcu #crypto https://t.co/0pbu72bglm	18	83	privacy human right period simple way increase privacy bitcoin transaction right httpstcofnadsxffcu crypto httpstco0pbu72bglm	672	0.001161695	(bitcoin)	{'neg': 0.0, 'neu': 0.905, 'pos': 0.095, 'compound': 0.3182}	0.3182	POSITIVE
29103	2/11/2021	61	this is a thread (and video) about bitcoin privacy and how to increase it. please respect that. if people want to use other coins they can - this is about bitcoin's privacy.	0	8	thread video bitcoin privacy increase please respect people want use coin bitcoins privacy	130	0.000224733	(bitcoin)	{'neg': 0.0, 'neu': 0.743, 'pos': 0.257, 'compound': 0.7906}	0.7906	POSITIVE
29089	2/11/2021	104	learn what a sim swap attack is, and why you need your own asparagus banana telephone couch phrase to help protect yourself ðð https://t.co/xumt3tdgku #bitcoin #ledgerhack #crypto https://t.co/jkxq5mtsh9	4	19	learn sim swap attack need asparagus banana telephone couch phrase help protect ðð httpstcoxumt3tdgku bitcoin ledgerhack crypto httpstcojkxq5mtsh9	229	0.000395875	(bitcoin)	{'neg': 0.096, 'neu': 0.741, 'pos': 0.164, 'compound': 0.296}	0.296	POSITIVE
29121	2/11/2021	331	now is the time to learn about #ethereum! check out the e-book in the https://t.co/hxcpjbyuzq and start reading your copy today! https://t.co/o98wjsyvx8	19	71	time learn ethereum check ebook httpstcohxcpjbyuzq start reading copy today httpstcoo98wjsyvx8	742.5	0.001283569	(ethereum)	{'neg': 0.0, 'neu': 1.0, 'pos': 0.0, 'compound': 0.0}	0	NEUTRAL
27833	2/12/2021	54	ethereumâs soaring hashrate shows that miners are confident that the network will continue to generate high transaction fees in the run-up to the migration to eth 2.0 â for more insight from @grayscale, see their latest report https://t.co/ikni1ybd1x https://t.co/6dcjsa00fn	5	14	ethereumâs soaring hashrate show miner confident network continue generate high transaction fee runup migration eth 20 â insight grayscale see latest report httpstcoikni1ybd1x httpstco6dcjsa00fn	124.5	0.000215225	(eth)	{'neg': 0.0, 'neu': 0.922, 'pos': 0.078, 'compound': 0.4939}	0.4939	POSITIVE
27692	2/12/2021	7	did you know? ethereum 2.0 is expected to undergo its first system-wide upgrade also called a hard fork in the middle of this year. listen to what @dannyryan says is likely to go into this upgrade and what new features it will enable on eth 2.0. https://t.co/3ifaap1jxn	0	1	know ethereum 20 expected undergo first systemwide upgrade also called hard fork middle year listen dannyryan say likely go upgrade new feature enable eth 20 httpstco3ifaap1jxn	15	2.59E-05	(ethereum,eth)	{'neg': 0.03, 'neu': 0.97, 'pos': 0.0, 'compound': -0.1027}	-0.1027	NEGATIVE
39629	2/12/2021	1285	a "peep and eip" session with myself and @mhswende organized by @poojaranjan19 where we talk about eip 2929: https://t.co/tdihcpempl eip 2929 and state size management are important work paving the way for making high gas limits (and so lower fees) more safe and sustainable.	327	355	peep eip session mhswende organized poojaranjan19 talk eip 2929 httpstcotdihcpempl eip 2929 state size management important work paving way making high gas limit lower fee safe sustainable	3088.5	0.00533913	(safe)	{'neg': 0.06, 'neu': 0.836, 'pos': 0.104, 'compound': 0.2793}	0.2793	POSITIVE
39633	2/12/2021	3293	happy chinese/lunar new year all! æ°å¹´å¿«ä¹, æ­ååè´¢! looking forward to a bullish year of the 0x. ðð in the meantime, here's a doc i wrote with some of my current thinking around state size management (including rent and statelessness) proposals. https://t.co/nwohl4rig2	431	739	happy chineselunar new year æå¹åä¹ æååè looking forward bullish year 0x ðð meantime here doc wrote current thinking around state size management including rent statelessness proposal httpstconwohl4rig2	7540.5	0.013035361	(0x)	{'neg': 0.0, 'neu': 0.896, 'pos': 0.104, 'compound': 0.6467}	0.6467	POSITIVE
29065	2/12/2021	129	new to #bitcoin? wondering what the internet of money is? firstly, welcome! and secondly, hereâs my popular intro video to help you get started: https://t.co/4khqulzddr #crypto https://t.co/eoo9baokmc	6	29	new bitcoin wondering internet money firstly welcome secondly hereâs popular intro video help get started httpstco4khqulzddr crypto httpstcoeoo9baokmc	290	0.000501327	(bitcoin)	{'neg': 0.0, 'neu': 0.724, 'pos': 0.276, 'compound': 0.8463}	0.8463	POSITIVE
14731	2/12/2021	1498	if $ltc is not on your radar this cycle i don't know what to tell you	142	177	ltc radar cycle dont know tell	3244	0.005607945	(ltc)	{'neg': 0.0, 'neu': 1.0, 'pos': 0.0, 'compound': 0.0}	0	NEUTRAL
29079	2/12/2021	127	#bitcoin isnât broken, nor does it have a critical flaw. watch this video to learn the truth about what a double-spend is, what it's not, and how to separate fud from facts: https://t.co/ims2xima8b #crypto https://t.co/cddreobzaq	5	18	bitcoin isnât broken critical flaw watch video learn truth doublespend separate fud fact httpstcoims2xima8b crypto httpstcocddreobzaq	274.5	0.000474532	(bitcoin)	{'neg': 0.193, 'neu': 0.747, 'pos': 0.059, 'compound': -0.6369}	-0.6369	NEGATIVE
29071	2/12/2021	0	rt @maxkeiser: the original #bitcoin thought leader @aantonop available in many languages	0	19	rt maxkeiser original bitcoin thought leader aantonop available many language	19	3.28E-05	(bitcoin)	{'neg': 0.0, 'neu': 0.827, 'pos': 0.173, 'compound': 0.3182}	0.3182	POSITIVE
14730	2/12/2021	170	little cannabis &amp; psychedelic stock analysis session today. its interesting because i never looked at these charts before. will share results if deemed valuable. what tickers should i add to my list?	90	8	little cannabis amp psychedelic stock analysis session today interesting never looked chart share result deemed valuable ticker add list	393	0.000679384	(amp)	{'neg': 0.0, 'neu': 0.771, 'pos': 0.229, 'compound': 0.7906}	0.7906	POSITIVE
14729	2/12/2021	171	don't know what $rsr is about, but the btc pair sure looks interesting if it can break those highs https://t.co/y1xu0e9niq	39	24	dont know rsr btc pair sure look interesting break high httpstcoy1xu0e9niq	385.5	0.000666419	(btc)	{'neg': 0.0, 'neu': 0.735, 'pos': 0.265, 'compound': 0.7579}	0.7579	POSITIVE
27903	2/13/2021	145	always wanted to run your own #bitcoin, #ethereum, or #lightning node but not sure where to start? watch the livestream from last week where i explained how to run your own node: https://t.co/6gtveovo6l #crypto https://t.co/l54subwjwe	8	28	always wanted run bitcoin ethereum lightning node sure start watch livestream last week explained run node httpstco6gtveovo6l crypto httpstcol54subwjwe	322	0.000556646	(ethereum,bitcoin)	{'neg': 0.069, 'neu': 0.931, 'pos': 0.0, 'compound': -0.3491}	-0.3491	NEGATIVE
27900	2/13/2021	58	if you enjoyed my first interview with rice crypto, i was recently invited back for a second. we talked about #bitcoin fud. you can watch it here: https://t.co/tkzcu5q9pb https://t.co/orv31e5mts	3	10	enjoyed first interview rice crypto recently invited back second talked bitcoin fud watch httpstcotkzcu5q9pb httpstcoorv31e5mts	127.5	0.000220411	(bitcoin)	{'neg': 0.069, 'neu': 0.822, 'pos': 0.109, 'compound': 0.296}	0.296	POSITIVE
27901	2/13/2021	147	on the #crypto airplane, there are different ways to fly, but the difference between flying first class or standby isnât a difference in money: itâs an issue of education &amp; skill. upgrade yourself, and then help those behind you: https://t.co/xm8a3lbihi https://t.co/82beuat4xy	15	23	crypto airplane different way fly difference flying first class standby isnât difference money itâs issue education amp skill upgrade help behind httpstcoxm8a3lbihi httpstco82beuat4xy	324.5	0.000560967	(amp)	{'neg': 0.0, 'neu': 0.917, 'pos': 0.083, 'compound': 0.5499}	0.5499	POSITIVE
27899	2/14/2021	59	the queenâs [gambit] dilemma, hamburger helper, #bitcoin fees, &amp; password management were some of the topics from januaryâs livestream. ready your #crypto questions for this month, and see what you might have missed here: https://t.co/puyjxwvyvi https://t.co/odka0bqzeb	10	10	queenâs gambit dilemma hamburger helper bitcoin fee amp password management topic januaryâs livestream ready crypto question month see might missed httpstcopuyjxwvyvi httpstcoodka0bqzeb	133	0.000229919	(bitcoin,amp)	{'neg': 0.096, 'neu': 0.784, 'pos': 0.12, 'compound': 0.25}	0.25	POSITIVE
27667	2/14/2021	3	in this weekâs crypto long &amp; short, @noelleinmadrid shows how passionate communities with potent tools (see: dogecoin), combined with deepening institutional involvement in crypto, make successful government bans less likely https://t.co/jhnq82pjc2	0	0	weekâs crypto long amp short noelleinmadrid show passionate community potent tool see dogecoin combined deepening institutional involvement crypto make successful government ban le likely httpstcojhnq82pjc2	6	1.04E-05	(amp,dogecoin)	{'neg': 0.0, 'neu': 0.801, 'pos': 0.199, 'compound': 0.802}	0.802	POSITIVE
27490	2/14/2021	152	what is a sim swap &amp; how can you protect yourself? learn the #security information you need today &amp; share it with a friend! https://t.co/otnfubhqp0 #ledgerhack #bitcoin https://t.co/lpuhts79ji	6	41	sim swap amp protect learn security information need today amp share friend httpstcootnfubhqp0 ledgerhack bitcoin httpstcolpuhts79ji	348	0.000601592	(bitcoin,amp)	{'neg': 0.0, 'neu': 0.735, 'pos': 0.265, 'compound': 0.807}	0.807	POSITIVE
27462	2/15/2021	132	hereâs how to make your #bitcoin transactions more private: https://t.co/fnadsxnedu https://t.co/burwvr6hii	7	39	hereâs make bitcoin transaction private httpstcofnadsxnedu httpstcoburwvr6hii	306.5	0.000529851	(bitcoin)	{'neg': 0.0, 'neu': 1.0, 'pos': 0.0, 'compound': 0.0}	0	NEUTRAL
27472	2/15/2021	103	do you need to do some inheritance planning for your #bitcoin, #eth, or other #cryptocurrencies? you can now pick up a cryptoasset inheritance planning ebook to teach you how to get started at the aantonopshop. check it out: https://t.co/lei3cfnqfp https://t.co/xs4qaqppkh	8	33	need inheritance planning bitcoin eth cryptocurrencies pick cryptoasset inheritance planning ebook teach get started aantonopshop check httpstcolei3cfnqfp httpstcoxs4qaqppkh	243	0.000420077	(bitcoin,eth)	{'neg': 0.0, 'neu': 1.0, 'pos': 0.0, 'compound': 0.0}	0	NEUTRAL
27480	2/15/2021	128	learn how to run your own #bitcoin, #ethereum, or #lightning node, or help teach a friend: https://t.co/6gtveoechl #crypto https://t.co/n3d0ve73ni	5	29	learn run bitcoin ethereum lightning node help teach friend httpstco6gtveoechl crypto httpstcon3d0ve73ni	287.5	0.000497005	(ethereum,bitcoin)	{'neg': 0.0, 'neu': 0.731, 'pos': 0.269, 'compound': 0.7096}	0.7096	POSITIVE
39622	2/15/2021	2212	a doc detailing a proposal for the first hard fork (tentatively named "hf1", better name pending) of the ethereum beacon chain. adds light client support, simplifies the spec, improves efficiency and introduces a less punitive inactivity leak mechanism. https://t.co/licffchjsg	418	557	doc detailing proposal first hard fork tentatively named hf1 better name pending ethereum beacon chain add light client support simplifies spec improves efficiency introduces le punitive inactivity leak mechanism httpstcolicffchjsg	5190	0.008972021	(ethereum)	{'neg': 0.141, 'neu': 0.624, 'pos': 0.235, 'compound': 0.6549}	0.6549	POSITIVE
27630	2/15/2021	3	hang on for a bumpy ride: btc 30d annualized volatility has been &gt; 100% for most of the last couple of weeks, well above the post-2013 average of 69%. the last time it was up at these levels was the march 2020 crash. https://t.co/a2cwjxxnr8	0	2	hang bumpy ride btc 30d annualized volatility gt 100 last couple week well post2013 average 69 last time level march 2020 crash httpstcoa2cwjxxnr8	8	1.38E-05	(gt,btc)	{'neg': 0.059, 'neu': 0.895, 'pos': 0.046, 'compound': -0.1531}	-0.1531	NEGATIVE
27089	2/16/2021	0	rt @achow101: i'm launching a bitcoin core usage survey: https://t.co/o3mbn4vncp the survey will help us learn about who, how, and why peoâ¦	0	105	rt achow101 im launching bitcoin core usage survey httpstcoo3mbn4vncp survey help u learn peoâ	105	0.000181515	(bitcoin)	{'neg': 0.0, 'neu': 0.881, 'pos': 0.119, 'compound': 0.4019}	0.4019	POSITIVE
27094	2/16/2021	526	anyone who trots out that tired comparison in 2021 instantly loses credibility. there are valid and insightful criticisms of bitcoin, but that isn't one. try harder, i understand you're not used to having to compete on an open playing field.	25	59	anyone trot tired comparison 2021 instantly loses credibility valid insightful criticism bitcoin isnt one try harder understand youre used compete open playing field	1123.5	0.001942209	(bitcoin)	{'neg': 0.12, 'neu': 0.828, 'pos': 0.052, 'compound': -0.2144}	-0.2144	NEGATIVE
27125	2/16/2021	0	rt @eff: breaking: through public records requests, eff has uncovered documented proof that the lapd requested and received ring doorbell câ¦	0	270	rt eff breaking public record request eff uncovered documented proof lapd requested received ring doorbell câ	270	0.000466753	(request)	{'neg': 0.0, 'neu': 1.0, 'pos': 0.0, 'compound': 0.0}	0	NEUTRAL
27068	2/16/2021	0	rt @blockstream: in part two of the cat &amp; schnorr tricks blog series, blockstream director of research andrew poelstra writes about recursiâ¦	0	18	rt blockstream part two cat amp schnorr trick blog series blockstream director research andrew poelstra writes recursiâ	18	3.11E-05	(amp)	{'neg': 0.067, 'neu': 0.933, 'pos': 0.0, 'compound': -0.128}	-0.128	NEGATIVE
27425	2/16/2021	216	do you hold #bitcoin, #eth, or another #cryptocurrency? your wallet matters more than you might think. learn about the different types of wallets &amp; what strategy is best for you in the choose your wallet workshop at https://t.co/jrwaxsypss.	21	38	hold bitcoin eth another cryptocurrency wallet matter might think learn different type wallet amp strategy best choose wallet workshop httpstcojrwaxsypss	480.5	0.000830647	(bitcoin,amp,eth)	{'neg': 0.0, 'neu': 0.872, 'pos': 0.128, 'compound': 0.6486}	0.6486	POSITIVE
27615	2/16/2021	74	ethereumâs nft sector is booming. according to a new report by @dappradar, non-fungible tokens on ethereum have grown in value by 10x to $33 million in january 2021. https://t.co/kaiyybxqhf https://t.co/jdr6r4wzpm	9	22	ethereumâs nft sector booming according new report dappradar nonfungible token ethereum grown value 10x 33 million january 2021 httpstcokaiyybxqhf httpstcojdr6r4wzpm	174.5	0.00030166	(ethereum)	{'neg': 0.0, 'neu': 0.921, 'pos': 0.079, 'compound': 0.34}	0.34	POSITIVE
27441	2/16/2021	0	rt @gladstein: bitcoin is emerging as a powerful force for human rights across the world. in this new video for @reason, i explain how: hâ¦	0	2785	rt gladstein bitcoin emerging powerful force human right across world new video reason explain hâ	2785	0.004814466	(bitcoin)	{'neg': 0.0, 'neu': 0.887, 'pos': 0.113, 'compound': 0.4215}	0.4215	POSITIVE
27078	2/16/2021	137	new to #cryptocurrency? trying to explain #bitcoin to a friend? start with this video: https://t.co/4khqulzddr https://t.co/hlfqovxi0k	12	39	new cryptocurrency trying explain bitcoin friend start video httpstco4khqulzddr httpstcohlfqovxi0k	319	0.000551459	(bitcoin)	{'neg': 0.0, 'neu': 0.797, 'pos': 0.203, 'compound': 0.5514}	0.5514	POSITIVE
27053	2/17/2021	36	weâve got 2 new books and lots of great #bitcoin, #ethereum, and #lightningnetwork merch at my shop. while youâre there you can use coupon code nyknyc to save 10% off of workshops too! https://t.co/hxcpjbyuzq https://t.co/l3xjqk0znw	6	4	weâve got 2 new book lot great bitcoin ethereum lightningnetwork merch shop youâre use coupon code nyknyc save 10 workshop httpstcohxcpjbyuzq httpstcol3xjqk0znw	79	0.000136568	(ethereum,bitcoin)	{'neg': 0.0, 'neu': 0.808, 'pos': 0.192, 'compound': 0.8221}	0.8221	POSITIVE
27577	2/17/2021	3	now 11 weeks into its launch, ethereum 2.0 is secured by over 90,000 active validators each staking 32 eth, worth roughly $55,600. this represents about 2.7% of the total eth supply locked in ethereumâs proof-of-stake network. https://t.co/5amv0llrmc https://t.co/t4ikwuhzve	0	2	11 week launch ethereum 20 secured 90000 active validators staking 32 eth worth roughly 55600 represents 27 total eth supply locked ethereumâs proofofstake network httpstco5amv0llrmc httpstcot4ikwuhzve	8	1.38E-05	(ethereum,eth)	{'neg': 0.0, 'neu': 0.827, 'pos': 0.173, 'compound': 0.743}	0.743	POSITIVE
27598	2/17/2021	5	jumps in the amount of stablecoins held on exchanges has not always mapped to btc price increases over the past year, but the recent rally has been accompanied by a stablecoin build-up. and check out the february surgeâ¦ https://t.co/p77teos1xz	0	2	jump amount stablecoins held exchange always mapped btc price increase past year recent rally accompanied stablecoin buildup check february surgeâ httpstcop77teos1xz	12	2.07E-05	(btc,rally)	{'neg': 0.0, 'neu': 1.0, 'pos': 0.0, 'compound': 0.0}	0	NEUTRAL
27608	2/17/2021	1	roughly 5% of fund managers surveyed by bofa expect bitcoin to outperform other asset classes this year versus nearly 60% for emerging market equities. bitcoin is still expected to outshine gold. full article: https://t.co/bpe9twa5iu https://t.co/mrm7lsqksx	0	1	roughly 5 fund manager surveyed bofa expect bitcoin outperform asset class year versus nearly 60 emerging market equity bitcoin still expected outshine gold full article httpstcobpe9twa5iu httpstcomrm7lsqksx	3	5.19E-06	(bitcoin)	{'neg': 0.0, 'neu': 0.932, 'pos': 0.068, 'compound': 0.3612}	0.3612	POSITIVE
27589	2/17/2021	11	according to @coinmetrics, only ~42% of total btc supply has been moved on-chain within the last year, showing that most btc is held for long-term investment rather than trading. it has been increasing since october 2020 but is still near all-time lows. https://t.co/ipgvsrpfau https://t.co/gih6dbjfgo	1	2	according coinmetrics 42 total btc supply moved onchain within last year showing btc held longterm investment rather trading increasing since october 2020 still near alltime low httpstcoipgvsrpfau httpstcogih6dbjfgo	24.5	4.24E-05	(btc,near)	{'neg': 0.049, 'neu': 0.951, 'pos': 0.0, 'compound': -0.296}	-0.296	NEGATIVE
25820	2/18/2021	3	normally a cryptocurrency becomes less concentrated as it matures. not so with doge â the blue band represents addresses that hold &gt;0.1% of the distribution, showing that it has become _more_ concentrated with time. @coinmetrics https://t.co/ojcmbbwjkh https://t.co/tbvvvhf6ij	0	0	normally cryptocurrency becomes le concentrated matures doge â blue band represents address hold gt01 distribution showing become _more_ concentrated time coinmetrics httpstcoojcmbbwjkh httpstcotbvvvhf6ij	6	1.04E-05	(doge)	{'neg': 0.0, 'neu': 1.0, 'pos': 0.0, 'compound': 0.0}	0	NEUTRAL
27028	2/18/2021	105	learn about running your own #bitcoin, #ethereum, or #lightningnetwork node with the help of this video: https://t.co/6gtveovo6l https://t.co/pl1ibfjpqe	10	23	learn running bitcoin ethereum lightningnetwork node help video httpstco6gtveovo6l httpstcopl1ibfjpqe	238	0.000411434	(ethereum,bitcoin)	{'neg': 0.0, 'neu': 0.863, 'pos': 0.137, 'compound': 0.4019}	0.4019	POSITIVE
25803	2/18/2021	9	according to @coinmetrics, the price of doge is up 1200% ytd while hash rate â a proxy for network security - is only +15% ytd. this could make doge an attractive target for an attack. https://t.co/wpclmcv6ok https://t.co/shnke5tljc	0	1	according coinmetrics price doge 1200 ytd hash rate â proxy network security 15 ytd could make doge attractive target attack httpstcowpclmcv6ok httpstcoshnke5tljc	19	3.28E-05	(doge)	{'neg': 0.077, 'neu': 0.792, 'pos': 0.131, 'compound': 0.296}	0.296	POSITIVE
25807	2/18/2021	77	if you think ethâs performance is crazy these days, it used to be much more so. this heat map of eth returns, going back to 2015, shows that the dispersion of monthly performance is calming down a bit (fewer extremes). https://t.co/407fn8qx2t	2	23	think ethâs performance crazy day used much heat map eth return going back 2015 show dispersion monthly performance calming bit fewer extreme httpstco407fn8qx2t	178	0.000307711	(eth)	{'neg': 0.056, 'neu': 0.882, 'pos': 0.063, 'compound': 0.0772}	0.0772	POSITIVE
25819	2/18/2021	7	bitcoin's market cap is more than 2x that of visa, the listed financial services company with the largest current market cap. (note this is not an apples-to-apples comparison since #bitcoin are not shares, but it is an interesting illustration.) https://t.co/wgyfzzbnmj https://t.co/nl5ojqvvzf	0	3	bitcoins market cap 2x visa listed financial service company largest current market cap note applestoapples comparison since bitcoin share interesting illustration httpstcowgyfzzbnmj httpstconl5ojqvvzf	17	2.94E-05	(bitcoin)	{'neg': 0.033, 'neu': 0.886, 'pos': 0.081, 'compound': 0.4777}	0.4777	POSITIVE
25779	2/19/2021	7	youâll have heard some people complain about btcâs concentration of wealth. but itâs nothing compared to that of doge, as @coinmetrics shows: the top 100 largest doge addresses hold 68.1% of total supply. for btc, itâs 13.7%. https://t.co/bv6uuqeolw https://t.co/ixkoyisrbk	1	0	youâll heard people complain btcâs concentration wealth itâs nothing compared doge coinmetrics show top 100 largest doge address hold 681 total supply btc itâs 137 httpstcobv6uuqeolw httpstcoixkoyisrbk	14.5	2.51E-05	(doge,btc)	{'neg': 0.042, 'neu': 0.856, 'pos': 0.102, 'compound': 0.3716}	0.3716	POSITIVE
25791	2/19/2021	20	trades in usd tend to be larger on average than trades in usdt, according to @kaikodata, suggesting that deep pocket investors prefer to transact with fiat than with stablecoins. note the increase in both, but especially in fiat transactions. https://t.co/0z7x95o9b4 https://t.co/gtw0oyct3g	2	8	trade usd tend larger average trade usdt according kaikodata suggesting deep pocket investor prefer transact fiat stablecoins note increase especially fiat transaction httpstco0z7x95o9b4 httpstcogtw0oyct3g	49	8.47E-05	(usdt,usd)	{'neg': 0.0, 'neu': 0.96, 'pos': 0.04, 'compound': 0.1655}	0.1655	POSITIVE
27006	2/19/2021	0	rt @hello_bitcoin: âfew understandâ is a bug, not a feature. hello bitcoin wants to help fix that. weâre making short, accessible videoâ¦	0	558	rt hello_bitcoin âfew understandâ bug feature hello bitcoin want help fix weâre making short accessible videoâ	558	0.000964622	(bitcoin)	{'neg': 0.0, 'neu': 0.876, 'pos': 0.124, 'compound': 0.4019}	0.4019	POSITIVE
27019	2/19/2021	56	confused about #cryptocurrency wallets &amp; which ones are right for you? learn how to choose for yourself in my choose your wallet workshop. 14-day money-back guarantee. save 10% with coupon code nyknyc: https://t.co/jrwaxsypss https://t.co/jxufhv2rgy	5	9	confused cryptocurrency wallet amp one right learn choose choose wallet workshop 14day moneyback guarantee save 10 coupon code nyknyc httpstcojrwaxsypss httpstcojxufhv2rgy	123.5	0.000213496	(amp)	{'neg': 0.06, 'neu': 0.805, 'pos': 0.135, 'compound': 0.4404}	0.4404	POSITIVE
14725	2/19/2021	742	when the time comes to sell alts &amp; begin introducing measures to protect capital be assured i will be very vocal about it no matter the sentiment at that time. i will complete what i have started. then i will go and leave behind everything which is of illusionary monetary nature	66	54	time come sell alt amp begin introducing measure protect capital assured vocal matter sentiment time complete started go leave behind everything illusionary monetary nature	1571	0.002715808	(amp)	{'neg': 0.066, 'neu': 0.814, 'pos': 0.12, 'compound': 0.4215}	0.4215	POSITIVE
26967	2/20/2021	43	on this weekâs episode of @speakingofbitcoin, director of research at @coincenter, peter van @valkenburgh, joined us to discuss fincenâs âself custodied wallet'' rule. listen: https://t.co/dvetvivk0d #cryptocurrency #bitcoin #ethereum #regulation https://t.co/6q5b2nztit	3	12	weekâs episode speakingofbitcoin director research coincenter peter van valkenburgh joined u discus fincenâs âself custodied wallet rule listen httpstcodvetvivk0d cryptocurrency bitcoin ethereum regulation httpstco6q5b2nztit	99.5	0.000172007	(ethereum,bitcoin)	{'neg': 0.0, 'neu': 1.0, 'pos': 0.0, 'compound': 0.0}	0	NEUTRAL
25477	2/21/2021	198	my new talk, currency wars ii: all the ships are sinking, is now available to watch on youtube. thanks to all 1400 of you who joined live &amp; to all of you that are sharing the link with friends and family. https://t.co/nmljpasatu #cryptocurrency #bitcoin #cryptolifeboat https://t.co/qufp4ybxjh	12	46	new talk currency war ii ship sinking available watch youtube thanks 1400 joined live amp sharing link friend family httpstconmljpasatu cryptocurrency bitcoin cryptolifeboat httpstcoqufp4ybxjh	448	0.000774463	(link,bitcoin,amp)	{'neg': 0.066, 'neu': 0.772, 'pos': 0.162, 'compound': 0.6369}	0.6369	POSITIVE
25381	2/21/2021	0	rt @harikunzru: itâs the anniversary of malcolm xâs assassination. this is the deathbed confession that former nypd undercover ray wood pasâ¦	0	1841	rt harikunzru itâs anniversary malcolm xâs assassination deathbed confession former nypd undercover ray wood pasâ	1841	0.003182561	(ray)	{'neg': 0.163, 'neu': 0.837, 'pos': 0.0, 'compound': -0.5994}	-0.5994	NEGATIVE
25361	2/21/2021	137	your #bitcoin wallet matters more than you might think. learn about the different types of wallets &amp; how to choose the best wallet for you in the choose your wallet workshop at https://t.co/mvnyyga2ri #cryptocurrency #btc https://t.co/hzw0oinzc5	7	27	bitcoin wallet matter might think learn different type wallet amp choose best wallet choose wallet workshop httpstcomvnyyga2ri cryptocurrency btc httpstcohzw0oinzc5	304.5	0.000526393	(bitcoin,amp,btc)	{'neg': 0.0, 'neu': 0.865, 'pos': 0.135, 'compound': 0.6486}	0.6486	POSITIVE
26947	2/21/2021	73	reminder for patrons: our vr happy hour starts soon! can't wait to catch up before my new talk later today. if you're not yet a patron but want to learn about it &amp; the perks of supporting an entire team of people producing free #bitcoin education: https://t.co/bcmu6raemv https://t.co/dauytmr9uk	6	11	reminder patron vr happy hour start soon cant wait catch new talk later today youre yet patron want learn amp perk supporting entire team people producing free bitcoin education httpstcobcmu6raemv httpstcodauytmr9uk	160	0.000276594	(bitcoin,amp)	{'neg': 0.0, 'neu': 0.776, 'pos': 0.224, 'compound': 0.908}	0.908	POSITIVE
25737	2/21/2021	5	in this weekâs crypto long &amp; short, @noelleinmadrid looks at how the gamestop saga is leading to a surge of interest in defi â and not just from individuals looking to cut middlemen out of transactions. institutions are getting involved, too. https://t.co/69cvs3oskq	0	0	weekâs crypto long amp short noelleinmadrid look gamestop saga leading surge interest defi â individual looking cut middleman transaction institution getting involved httpstco69cvs3oskq	10	1.73E-05	(amp)	{'neg': 0.048, 'neu': 0.884, 'pos': 0.068, 'compound': 0.2263}	0.2263	POSITIVE
26929	2/21/2021	123	join me now for a brand new 20-30 minute talk. it's live, unscripted, &amp; relevant to what's happening in #cryptocurrency today. i think you're really going to like this one! https://t.co/fyapwffofq #bitcoin #crypto #ethereum #lightningnetwork https://t.co/8maj5fxndt	11	29	join brand new 2030 minute talk live unscripted amp relevant whats happening cryptocurrency today think youre really going like one httpstcofyapwffofq bitcoin crypto ethereum lightningnetwork httpstco8maj5fxndt	280.5	0.000484904	(ethereum,bitcoin,amp)	{'neg': 0.0, 'neu': 0.859, 'pos': 0.141, 'compound': 0.6435}	0.6435	POSITIVE
25282	2/22/2021	58	we recently started distributing @speakingofbitcoin episodes on the aantonop youtube channel. hereâs episode #451, where we talked about #bitcoin and whether now is its âaol momentâ: https://t.co/tenxsnbjdm #cryptocurrencies https://t.co/88twmg5hq6	4	12	recently started distributing speakingofbitcoin episode aantonop youtube channel hereâs episode 451 talked bitcoin whether âaol momentâ httpstcotenxsnbjdm cryptocurrencies httpstco88twmg5hq6	130	0.000224733	(bitcoin)	{'neg': 0.0, 'neu': 1.0, 'pos': 0.0, 'compound': 0.0}	0	NEUTRAL
25269	2/22/2021	119	one of the top comments on this video is â30 minutes into the video and i've learned so much! i can't smash the like button hard enough!â thanks for sharing: https://t.co/ims2xima8b #bitcoin #cryptocurrency https://t.co/rcepwf2bar	7	9	one top comment video â30 minute video ive learned much cant smash like button hard enoughâ thanks sharing httpstcoims2xima8b bitcoin cryptocurrency httpstcorcepwf2bar	250.5	0.000433043	(bitcoin)	{'neg': 0.089, 'neu': 0.707, 'pos': 0.204, 'compound': 0.6782}	0.6782	POSITIVE
25311	2/22/2021	172	learn how to get more #privacy on #bitcoin transactions in less than 7min: https://t.co/fnadsxffcu https://t.co/yhhiyyzocb	8	33	learn get privacy bitcoin transaction le 7min httpstcofnadsxffcu httpstcoyhhiyyzocb	381	0.00065864	(bitcoin)	{'neg': 0.0, 'neu': 1.0, 'pos': 0.0, 'compound': 0.0}	0	NEUTRAL
25730	2/22/2021	6	google search volume for bitcoin is at the highest level since december 2017. and times have changed as more people are aware of bitcoin today than 4 years ago. https://t.co/yao2pcnnib	0	2	google search volume bitcoin highest level since december 2017 time changed people aware bitcoin today 4 year ago httpstcoyao2pcnnib	14	2.42E-05	(bitcoin)	{'neg': 0.0, 'neu': 1.0, 'pos': 0.0, 'compound': 0.0}	0	NEUTRAL
25688	2/23/2021	157	hodl activity - the number of btc accumulation addresses (which have received at least two non-dust transfers and which have not spent funds) has been increasing since early 2018. note the spurt since the beginning of the year. (chart from @glassnode). https://t.co/xgvjqjpcz6	1	42	hodl activity number btc accumulation address received least two nondust transfer spent fund increasing since early 2018 note spurt since beginning year chart glassnode httpstcoxgvjqjpcz6	356.5	0.000616286	(btc)	{'neg': 0.0, 'neu': 0.969, 'pos': 0.031, 'compound': 0.0772}	0.0772	POSITIVE
25721	2/23/2021	5	mondayâs massive sell-off of $eth resulted in an over 50% price drop from $1,628 to $700 on cryptocurrency exchange @krakenfx. this is not the first time this type of âflash crashâ has occurred on kraken. @muyaoshen reports. https://t.co/muwl6xdxkk https://t.co/2dueri2q06	0	1	mondayâs massive selloff eth resulted 50 price drop 1628 700 cryptocurrency exchange krakenfx first time type âflash crashâ occurred kraken muyaoshen report httpstcomuwl6xdxkk httpstco2dueri2q06	11	1.90E-05	(eth)	{'neg': 0.052, 'neu': 0.948, 'pos': 0.0, 'compound': -0.2732}	-0.2732	NEGATIVE
25715	2/23/2021	20	btc volume is now at the highest level since the jan. 11 correction. previous volume spikes coincided with extreme price moves, both up and down. investors are in for a bumpy ride. https://t.co/v84s5gluuj	0	5	btc volume highest level since jan 11 correction previous volume spike coincided extreme price move investor bumpy ride httpstcov84s5gluuj	45	7.78E-05	(btc)	{'neg': 0.0, 'neu': 1.0, 'pos': 0.0, 'compound': 0.0}	0	NEUTRAL
25705	2/23/2021	5	eth put-call skew suggests bullish price sentiment has started to wane. while still negative, skew has risen over the past few months, signaling greater downside protection. https://t.co/ryxtlc5hib	0	1	eth putcall skew suggests bullish price sentiment started wane still negative skew risen past month signaling greater downside protection httpstcoryxtlc5hib	11	1.90E-05	(eth)	{'neg': 0.177, 'neu': 0.745, 'pos': 0.078, 'compound': -0.4939}	-0.4939	NEGATIVE
25679	2/24/2021	4	digital asset investment products saw inflows totaling $492m last week, with bitcoin products accounting for $412m, according to @coinsharesco report: https://t.co/dsjps8tj5w https://t.co/wmqjgxewo9	0	2	digital asset investment product saw inflow totaling 492m last week bitcoin product accounting 412m according coinsharesco report httpstcodsjps8tj5w httpstcowmqjgxewo9	10	1.73E-05	(bitcoin)	{'neg': 0.0, 'neu': 0.894, 'pos': 0.106, 'compound': 0.3612}	0.3612	POSITIVE
25234	2/24/2021	153	this video q&amp;a on #quantumcomputing &amp; #bitcoin has been trending recently. learn about why itâs not a threat to bitcoin in less than 10min: https://t.co/i6svyamys4 https://t.co/hrcbxhslkm	8	47	video qampa quantumcomputing amp bitcoin trending recently learn itâs threat bitcoin le 10min httpstcoi6svyamys4 httpstcohrcbxhslkm	357	0.000617151	(bitcoin,amp)	{'neg': 0.0, 'neu': 0.896, 'pos': 0.104, 'compound': 0.4168}	0.4168	POSITIVE
25118	2/24/2021	249	presenting at @harvardlawbfi's third annual conference. itâs free &amp; open to the public to register! i will be speaking about the rise of #defi w/ @el33th4xor, @kylewroche, &amp; eric rosen of @rcfllp thurs. 03/04 @ 4pm et. register for free: https://t.co/sacmekxw2x https://t.co/qwncaqc77t	11	78	presenting harvardlawbfis third annual conference itâs free amp open public register speaking rise defi w el33th4xor kylewroche amp eric rosen rcfllp thurs 0304 4pm et register free httpstcosacmekxw2x httpstcoqwncaqc77t	581.5	0.001005247	(amp)	{'neg': 0.0, 'neu': 0.846, 'pos': 0.154, 'compound': 0.784}	0.784	POSITIVE
25612	2/24/2021	22	in its latest report on our research hub, @tokeninsight shows that the exchange tokens of binance and huobi global dominated exchange token trading over 2020. https://t.co/oinfllnqpj https://t.co/bo8ukjngfm	3	9	latest report research hub tokeninsight show exchange token binance huobi global dominated exchange token trading 2020 httpstcooinfllnqpj httpstcobo8ukjngfm	54.5	9.42E-05	(binance,huobi)	{'neg': 0.0, 'neu': 1.0, 'pos': 0.0, 'compound': 0.0}	0	NEUTRAL
25616	2/24/2021	57	bitcoin's velocity and price look inversely related. the faster the supply of bitcoin is changing hands, the lower the coin's price. @n3ocortex explains why velocity is applied differently to crypto assets than traditional financial assets. https://t.co/owon6upxtn https://t.co/maurcbpain	3	20	bitcoins velocity price look inversely related faster supply bitcoin changing hand lower coin price n3ocortex explains velocity applied differently crypto asset traditional financial asset httpstcoowon6upxtn httpstcomaurcbpain	135.5	0.000234241	(bitcoin)	{'neg': 0.056, 'neu': 0.859, 'pos': 0.086, 'compound': 0.0516}	0.0516	POSITIVE
25619	2/24/2021	10	eth has underperformed btc since its cme futures launch, and has accelerated during the recent crypto selloff. this chart shows a similar situation in btc, which underperformed eth after its cme futures launch in 2017. https://t.co/olecbjiljt	1	2	eth underperformed btc since cme future launch accelerated recent crypto selloff chart show similar situation btc underperformed eth cme future launch 2017 httpstcoolecbjiljt	22.5	3.89E-05	(eth,btc)	{'neg': 0.0, 'neu': 1.0, 'pos': 0.0, 'compound': 0.0}	0	NEUTRAL
25652	2/24/2021	10	the @coindesk legend of zelda begins. since activating an eth 2.0 validator node on feb. 17, our operations have earned 0.04 eth, worth roughly $61.80. find out why $3 worth of ether was lost initially. @christine_dkim and @wsfoxley report. https://t.co/j1cosoh3vy https://t.co/br6xyxunre	0	3	coindesk legend zelda begin since activating eth 20 validator node feb 17 operation earned 004 eth worth roughly 6180 find 3 worth ether lost initially christine_dkim wsfoxley report httpstcoj1cosoh3vy httpstcobr6xyxunre	23	3.98E-05	(eth)	{'neg': 0.052, 'neu': 0.862, 'pos': 0.086, 'compound': 0.128}	0.128	POSITIVE
25664	2/24/2021	6	btc drawdown (% decline from peak) is the most extreme since jan. sharp drawdowns are typical for btc, with quick recovery times during price uptrends and extended losses during down trends. https://t.co/yo5b40yate	0	3	btc drawdown decline peak extreme since jan sharp drawdowns typical btc quick recovery time price uptrends extended loss trend httpstcoyo5b40yate	15	2.59E-05	(btc)	{'neg': 0.133, 'neu': 0.867, 'pos': 0.0, 'compound': -0.5574}	-0.5574	NEGATIVE
25091	2/25/2021	330	psa: paper wallets are obsolete and dangerous for newbies. everything you could do with a paper wallet you can do better with a hardware wallet &amp; a bip39 mnemonic phrase (seed words). (yes that method you came up with on your own is also dangerous. that one too. and that one)	24	68	psa paper wallet obsolete dangerous newbie everything could paper wallet better hardware wallet amp bip39 mnemonic phrase seed word yes method came also dangerous one one	740	0.001279248	(amp)	{'neg': 0.152, 'neu': 0.796, 'pos': 0.052, 'compound': -0.6705}	-0.6705	NEGATIVE
25076	2/25/2021	29	visit the aantonop shop to learn about #bitcoin from books and workshops, then show off your understanding with swag. discounts when you buy our bundles from https://t.co/hxcpjbyuzq #crypto https://t.co/3odr2qteyu	3	6	visit aantonop shop learn bitcoin book workshop show understanding swag discount buy bundle httpstcohxcpjbyuzq crypto httpstco3odr2qteyu	65.5	0.000113231	(bitcoin)	{'neg': 0.0, 'neu': 1.0, 'pos': 0.0, 'compound': 0.0}	0	NEUTRAL
25595	2/25/2021	212	btc market value is not yet extreme relative to its realized value. this chart from @glassnode shows a z-score of the mvrv ratio, which is still below its late-2017 peak. metric: https://t.co/221j4hxfnw https://t.co/lwnmtxejlo	8	51	btc market value yet extreme relative realized value chart glassnode show zscore mvrv ratio still late2017 peak metric httpstco221j4hxfnw httpstcolwnmtxejlo	479	0.000828054	(btc)	{'neg': 0.0, 'neu': 0.862, 'pos': 0.138, 'compound': 0.5859}	0.5859	POSITIVE
25608	2/25/2021	28	bitcoin is the perfect collateral asset for the future, says @arcaneresearch. without counter party risk or credit risk and available for trading 24/7, 365 days a year, btc may be the most portable asset the world has ever seen. https://t.co/eo9juk2xub https://t.co/h8tsvsqljq	0	8	bitcoin perfect collateral asset future say arcaneresearch without counter party risk credit risk available trading 247 365 day year btc may portable asset world ever seen httpstcoeo9juk2xub httpstcoh8tsvsqljq	64	0.000110638	(bitcoin,btc,ever)	{'neg': 0.045, 'neu': 0.658, 'pos': 0.297, 'compound': 0.8927}	0.8927	POSITIVE
25605	2/25/2021	4	.@coinbaseâs take on the pattern of btc price cycles, taken from its s-1 filing: https://t.co/e2bqbuk5io https://t.co/x2r8alfzni	0	2	coinbaseâs take pattern btc price cycle taken s1 filing httpstcoe2bqbuk5io httpstcox2r8alfzni	10	1.73E-05	(btc)	{'neg': 0.0, 'neu': 1.0, 'pos': 0.0, 'compound': 0.0}	0	NEUTRAL
25598	2/25/2021	24	the average intraday move of $tsla has been slightly higher than btc and eth over the past year. meanwhile, popular faang stocks have relatively low intraday moves. https://t.co/saxwap5pci	0	5	average intraday move tsla slightly higher btc eth past year meanwhile popular faang stock relatively low intraday move httpstcosaxwap5pci	53	9.16E-05	(eth,btc)	{'neg': 0.068, 'neu': 0.841, 'pos': 0.091, 'compound': 0.1779}	0.1779	POSITIVE
24934	2/26/2021	34	this sunday 02/28 is the next open topic q&amp;a livestream! set a reminder to join to learn something new about #crypto: https://t.co/2nsv2d4zq7 #bitcoin https://t.co/ygt8wtzfpd	2	5	sunday 0228 next open topic qampa livestream set reminder join learn something new crypto httpstco2nsv2d4zq7 bitcoin httpstcoygt8wtzfpd	74	0.000127925	(bitcoin)	{'neg': 0.0, 'neu': 0.898, 'pos': 0.102, 'compound': 0.3595}	0.3595	POSITIVE
24957	2/26/2021	269	hereâs a quick explanation on mnemonic phrases: what they are, how they're used, &amp; more: https://t.co/ul4qwe81nr #crypto https://t.co/xcdm6krtcz	14	53	hereâs quick explanation mnemonic phrase theyre used amp httpstcoul4qwe81nr crypto httpstcoxcdm6krtcz	598	0.00103377	(amp)	{'neg': 0.0, 'neu': 1.0, 'pos': 0.0, 'compound': 0.0}	0	NEUTRAL
25591	2/26/2021	0	rt @glassnode: the canadian #bitcoin etf now holds more than 10,000 btc. https://t.co/qm1dldtcwc https://t.co/4x74in2x3l	0	99	rt glassnode canadian bitcoin etf hold 10000 btc httpstcoqm1dldtcwc httpstco4x74in2x3l	99	0.000171143	(bitcoin,btc)	{'neg': 0.0, 'neu': 1.0, 'pos': 0.0, 'compound': 0.0}	0	NEUTRAL
25589	2/26/2021	9	among all cryptocurrency exchanges, @binance ranked first in spot trading volume with close to $1 trillion over 2020, which is 1.9 times that of the second top performing crypto spot exchange @huobiglobal . report by @tokeninsight. https://t.co/4gvgu1ctxv https://t.co/rxa3f08s4v	0	3	among cryptocurrency exchange binance ranked first spot trading volume close 1 trillion 2020 19 time second top performing crypto spot exchange huobiglobal report tokeninsight httpstco4gvgu1ctxv httpstcorxa3f08s4v	21	3.63E-05	(binance)	{'neg': 0.0, 'neu': 0.952, 'pos': 0.048, 'compound': 0.2023}	0.2023	POSITIVE
24969	2/26/2021	83	icymi: learn about running your own #bitcoin, #ethereum, or #lightning node: https://t.co/6gtveovo6l https://t.co/reflk8edk7	7	18	icymi learn running bitcoin ethereum lightning node httpstco6gtveovo6l httpstcoreflk8edk7	187.5	0.000324134	(ethereum,bitcoin)	{'neg': 0.0, 'neu': 1.0, 'pos': 0.0, 'compound': 0.0}	0	NEUTRAL
25565	2/26/2021	6	monex group, which acquired the japanese crypto exchange coincheck in 2018, has since performed in line with the price of btc, and far outpaced the topix index. read more: https://t.co/zfvqhkuzu2 https://t.co/ubrnjimsxv	0	1	monex group acquired japanese crypto exchange coincheck 2018 since performed line price btc far outpaced topix index read httpstcozfvqhkuzu2 httpstcoubrnjimsxv	13	2.25E-05	(btc)	{'neg': 0.0, 'neu': 1.0, 'pos': 0.0, 'compound': 0.0}	0	NEUTRAL
24791	2/27/2021	226	for that person in your life whoâs new to #crypto and needs the facts: https://t.co/4khqulzddr #bitcoin https://t.co/1ik7k3bvww	7	56	person life whoâs new crypto need fact httpstco4khqulzddr bitcoin httpstco1ik7k3bvww	511.5	0.000884237	(bitcoin)	{'neg': 0.0, 'neu': 1.0, 'pos': 0.0, 'compound': 0.0}	0	NEUTRAL
24854	2/27/2021	51	community builders have submitted some great questions on #bitcoin &amp; #crypto this month for tomorrowâs open topic q&amp;a livestream. set a reminder to join us here: https://t.co/2nsv2d4zq7 https://t.co/wucawqbgky	3	12	community builder submitted great question bitcoin amp crypto month tomorrowâs open topic qampa livestream set reminder join u httpstco2nsv2d4zq7 httpstcowucawqbgky	115.5	0.000199666	(bitcoin,amp)	{'neg': 0.0, 'neu': 0.799, 'pos': 0.201, 'compound': 0.743}	0.743	POSITIVE
24882	2/27/2021	67	this weekâs @speakingofbtc podcast episode is on #bitcoinâs #taproot. we give an overview, &amp; get into the technical details. listen: https://t.co/ssnwuu1bhu https://t.co/rlkdwjddzu	3	18	weekâs speakingofbtc podcast episode bitcoinâs taproot give overview amp get technical detail listen httpstcossnwuu1bhu httpstcorlkdwjddzu	153.5	0.000265357	(amp)	{'neg': 0.0, 'neu': 1.0, 'pos': 0.0, 'compound': 0.0}	0	NEUTRAL
24780	2/28/2021	43	this monthâs open topic q&amp;a starts now! community builders have submitted some great questions that iâm excited to answer for you: https://t.co/2nsv2d4zq7 #bitcoin #crypto https://t.co/ccapwb19ad	4	8	monthâs open topic qampa start community builder submitted great question iâm excited answer httpstco2nsv2d4zq7 bitcoin crypto httpstcoccapwb19ad	96	0.000165956	(bitcoin)	{'neg': 0.0, 'neu': 0.772, 'pos': 0.228, 'compound': 0.7777}	0.7777	POSITIVE
24782	2/28/2021	27	the open topic q&amp;a livestream starts in 30 minutes! join early &amp; get ready to learn about #crypto, #bitcoin, &amp; open blockchains: https://t.co/2nsv2d4zq7 https://t.co/l5t9ktjnqu	2	5	open topic qampa livestream start 30 minute join early amp get ready learn crypto bitcoin amp open blockchains httpstco2nsv2d4zq7 httpstcol5t9ktjnqu	60	0.000103723	(bitcoin,amp)	{'neg': 0.0, 'neu': 0.815, 'pos': 0.185, 'compound': 0.6114}	0.6114	POSITIVE
24785	2/28/2021	87	looking for an entertaining, trustworthy, unbiased opinion on #crypto security? this is it: https://t.co/ffhyjv8a8m #bitcoin https://t.co/7ovdq0zn4q	6	25	looking entertaining trustworthy unbiased opinion crypto security httpstcoffhyjv8a8m bitcoin httpstco7ovdq0zn4q	202	0.0003492	(bitcoin)	{'neg': 0.05, 'neu': 0.545, 'pos': 0.405, 'compound': 0.8316}	0.8316	POSITIVE
25551	3/1/2021	11	weâre hosting our first live webinar of the year this wednesday, march 2. @christine_dkim and @dantesoutlook will be discussing the investment case for the two largest crypto assets by market capitalization, $btc and $eth. register for free. https://t.co/9ixqss9ewi https://t.co/9npm3oo3fe	1	6	weâre hosting first live webinar year wednesday march 2 christine_dkim dantesoutlook discussing investment case two largest crypto asset market capitalization btc eth register free httpstco9ixqss9ewi httpstco9npm3oo3fe	28.5	4.93E-05	(eth,btc)	{'neg': 0.0, 'neu': 0.881, 'pos': 0.119, 'compound': 0.6124}	0.6124	POSITIVE
24772	3/1/2021	39	dreams do come true! â¡los sueã±os se hacen realidad! the internet of money volume three is in spanish and available at https://t.co/hxcpjbyuzq #crypto #bitcoin https://t.co/af6d6rnsml	3	7	dream come true âlos sueãos se hacen realidad internet money volume three spanish available httpstcohxcpjbyuzq crypto bitcoin httpstcoaf6d6rnsml	86.5	0.000149534	(bitcoin)	{'neg': 0.0, 'neu': 0.791, 'pos': 0.209, 'compound': 0.7256}	0.7256	POSITIVE
23426	3/1/2021	68	presenting at @harvardlawbfi's third annual conference. itâs free &amp; open to the public to register! i will be speaking about the rise of #defi w/ @el33th4xor, @kylewroche, &amp; eric rosen of @rcfllp thurs. 03/04 @ 4pm et. register for free: https://t.co/sacmekxw2x https://t.co/llsjxoxyv2	6	16	presenting harvardlawbfis third annual conference itâs free amp open public register speaking rise defi w el33th4xor kylewroche amp eric rosen rcfllp thurs 0304 4pm et register free httpstcosacmekxw2x httpstcollsjxoxyv2	155	0.000267951	(amp)	{'neg': 0.0, 'neu': 0.846, 'pos': 0.154, 'compound': 0.784}	0.784	POSITIVE
24776	3/1/2021	121	free, free, free #bitcoin workshop! did we mention that itâs free?! check out the https://t.co/hxcpjbyuzq and learn on your own time without spending a dime. and learn why the cool cats use the word sats. https://t.co/nsygfm2pjc	4	26	free free free bitcoin workshop mention itâs free check httpstcohxcpjbyuzq learn time without spending dime learn cool cat use word sat httpstconsygfm2pjc	270	0.000466753	(bitcoin)	{'neg': 0.0, 'neu': 0.708, 'pos': 0.292, 'compound': 0.915}	0.915	POSITIVE
25554	3/1/2021	9	in a month marked by the outstanding performance from cardanoâs ada, btc returned a respectable 36%, outperforming eth for the first time in a while. https://t.co/o1wqs5py4n	1	2	month marked outstanding performance cardanoâs ada btc returned respectable 36 outperforming eth first time httpstcoo1wqs5py4n	20.5	3.54E-05	(eth,btc,ada)	{'neg': 0.0, 'neu': 0.753, 'pos': 0.247, 'compound': 0.7845}	0.7845	POSITIVE
25558	3/1/2021	15	the percent of eth supply in smart contracts is rising (at the highest level since 2016), indicating greater use of the ethereum network. https://t.co/vq78munxoq	1	5	percent eth supply smart contract rising highest level since 2016 indicating greater use ethereum network httpstcovq78munxoq	35.5	6.14E-05	(ethereum,eth)	{'neg': 0.0, 'neu': 0.809, 'pos': 0.191, 'compound': 0.6369}	0.6369	POSITIVE
25546	3/1/2021	10	to get a feel for how much markets have grown over the past 12 months, take a look at market crash volumes. according to @kaikodata, the most recent price crash saw volumes of &gt; $8 billion, much higher than black thursday. https://t.co/62zszvxnd2 https://t.co/ykqfhpj6e1	0	6	get feel much market grown past 12 month take look market crash volume according kaikodata recent price crash saw volume gt 8 billion much higher black thursday httpstco62zszvxnd2 httpstcoykqfhpj6e1	26	4.49E-05	(gt)	{'neg': 0.122, 'neu': 0.878, 'pos': 0.0, 'compound': -0.6597}	-0.6597	NEGATIVE
25529	3/2/2021	43	what are the value propositions of bitcoin and ether from an investorâs perspective? how do they differ? our newest report dives into all these questions and more. download it for free from the @coindesk research hub today! https://t.co/ltos3dcowc	7	14	value proposition bitcoin ether investorâs perspective differ newest report dive question download free coindesk research hub today httpstcoltos3dcowc	103.5	0.000178922	(bitcoin)	{'neg': 0.0, 'neu': 0.85, 'pos': 0.15, 'compound': 0.747}	0.747	POSITIVE
23408	3/2/2021	106	flying standby doesnât always end well, whether in aviation or in #bitcoin. see what i mean in the #crypto airplane: https://t.co/xm8a3lbihi https://t.co/hohdgnbb0q	7	16	flying standby doesnât always end well whether aviation bitcoin see mean crypto airplane httpstcoxm8a3lbihi httpstcohohdgnbb0q	231.5	0.000400197	(bitcoin)	{'neg': 0.0, 'neu': 0.905, 'pos': 0.095, 'compound': 0.2732}	0.2732	POSITIVE
23388	3/2/2021	225	donât attach a mobile phone number to your email accounts &amp; other #security tips from the #ledgerhack livestream: https://t.co/iafj10vchz #crypto https://t.co/tr0u7e3zkx	4	51	donât attach mobile phone number email account amp security tip ledgerhack livestream httpstcoiafj10vchz crypto httpstcotr0u7e3zkx	503	0.000869543	(amp)	{'neg': 0.0, 'neu': 0.936, 'pos': 0.064, 'compound': 0.0772}	0.0772	POSITIVE
25539	3/2/2021	11	sopr represents the profit ratio of coins moved on the blockchain. if &gt; 1, most holders are in profit. sopr is now &lt;1 for the 1st time since september, which hints at a floor since traders donât like selling at a loss. (chart via @glassnode) https://t.co/b7wehvi0mq https://t.co/bpcoajq9gw	0	2	sopr represents profit ratio coin moved blockchain gt 1 holder profit sopr lt1 1st time since september hint floor since trader donât like selling loss chart via glassnode httpstcob7wehvi0mq httpstcobpcoajq9gw	24	4.15E-05	(gt)	{'neg': 0.045, 'neu': 0.795, 'pos': 0.161, 'compound': 0.7184}	0.7184	POSITIVE
23379	3/2/2021	33	in this q&amp;a clip, i explain the atomicity principle and what to do about stuck #bitcoin transactions. watch: https://t.co/twb34te1ii #crypto https://t.co/w9gw8fr60o	4	5	qampa clip explain atomicity principle stuck bitcoin transaction watch httpstcotwb34te1ii crypto httpstcow9gw8fr60o	73	0.000126196	(bitcoin)	{'neg': 0.095, 'neu': 0.905, 'pos': 0.0, 'compound': -0.25}	-0.25	NEGATIVE
23926	3/2/2021	11	year-to-date, eth is still outperforming btc! the differential is narrowing, though. https://t.co/4oop1mim9d	0	1	yeartodate eth still outperforming btc differential narrowing though httpstco4oop1mim9d	23	3.98E-05	(eth,btc)	{'neg': 0.0, 'neu': 1.0, 'pos': 0.0, 'compound': 0.0}	0	NEUTRAL
23909	3/3/2021	64	is $eth a store of value like $btc? while bitcoin is increasingly seen as an emergent store of value, ether is more of technology play. for this reason, it is a riskier bet, which explains its outperformance in the markets. @noelleinmadrid reports. https://t.co/bsjxstqeug	18	17	eth store value like btc bitcoin increasingly seen emergent store value ether technology play reason riskier bet explains outperformance market noelleinmadrid report httpstcobsjxstqeug	154	0.000266222	(bitcoin,eth,btc)	{'neg': 0.05, 'neu': 0.744, 'pos': 0.206, 'compound': 0.7624}	0.7624	POSITIVE
23914	3/3/2021	8	check out the correlation between btc and doge â it has traditionally been volatile, zooming from above 0.8 to below 0.4. with the recent doge antics, itâs down in the low range again. https://t.co/0to35pfkea https://t.co/lpxlsw4iqn	0	0	check correlation btc doge â traditionally volatile zooming 08 04 recent doge antic itâs low range httpstco0to35pfkea httpstcolpxlsw4iqn	16	2.77E-05	(doge,btc)	{'neg': 0.058, 'neu': 0.942, 'pos': 0.0, 'compound': -0.2732}	-0.2732	NEGATIVE
23903	3/3/2021	12	according to @coinmetrics, stablecoin active addresses have surged recently, signaling high activity. this is especially noticeable in addresses for tether (usdt) on the tron blockchain. https://t.co/y0kdtdiiql https://t.co/bobdtraksr	1	4	according coinmetrics stablecoin active address surged recently signaling high activity especially noticeable address tether usdt tron blockchain httpstcoy0kdtdiiql httpstcobobdtraksr	28.5	4.93E-05	(usdt,tron,tether)	{'neg': 0.0, 'neu': 0.906, 'pos': 0.094, 'compound': 0.4019}	0.4019	POSITIVE
23229	3/4/2021	65	starting now: presenting at @harvardlawbfi's third annual conference on the rise of #defi w/ @el33th4xor, @kylewroche, &amp; eric rosen of @rcfllp! register for free to watch: https://t.co/sacmekxw2x https://t.co/w1rlvmjfmr	7	16	starting presenting harvardlawbfis third annual conference rise defi w el33th4xor kylewroche amp eric rosen rcfllp register free watch httpstcosacmekxw2x httpstcow1rlvmjfmr	149.5	0.000258443	(amp)	{'neg': 0.0, 'neu': 0.883, 'pos': 0.117, 'compound': 0.5562}	0.5562	POSITIVE
23899	3/4/2021	11	no doubt you already knew that btc was the largest cryptocurrency by market cap, but did you know by how much? by this much: https://t.co/pbuxsi4l6i	2	5	doubt already knew btc largest cryptocurrency market cap know much much httpstcopbuxsi4l6i	28	4.84E-05	(btc)	{'neg': 0.127, 'neu': 0.873, 'pos': 0.0, 'compound': -0.3291}	-0.3291	NEGATIVE
23893	3/4/2021	10	the declining correlation between btc and eth reinforces the case for crypto asset diversification in investment portfolios, as do the divergent development paths and use cases for the two assets. https://t.co/ltos3dcowc https://t.co/agxnx4vhda	0	5	declining correlation btc eth reinforces case crypto asset diversification investment portfolio divergent development path use case two asset httpstcoltos3dcowc httpstcoagxnx4vhda	25	4.32E-05	(eth,btc)	{'neg': 0.0, 'neu': 0.877, 'pos': 0.123, 'compound': 0.4939}	0.4939	POSITIVE
23838	3/4/2021	4	itâs been two weeks since the @coindesk validator node âzeldaâ was activated on eth 2.0. since feb. 17, zelda has earned 0.10 eth, worth approx. $150. of the 102,000 active validators on eth 2.0, zelda ranks #73,164 by income earned. https://t.co/fk2latecmt	0	1	itâs two week since coindesk validator node âzeldaâ activated eth 20 since feb 17 zelda earned 010 eth worth approx 150 102000 active validators eth 20 zelda rank 73164 income earned httpstcofk2latecmt	9	1.56E-05	(eth)	{'neg': 0.0, 'neu': 0.894, 'pos': 0.106, 'compound': 0.5574}	0.5574	POSITIVE
14716	3/5/2021	296	$btcusd recovery in progress after consolidation has found support at ema 200. high at $52.8k is the critical mark to be taken out to open gates for rally continuation https://t.co/obqxx9offa	19	45	btcusd recovery progress consolidation found support ema 200 high 528k critical mark taken open gate rally continuation httpstcoobqxx9offa	646.5	0.001117613	(rally)	{'neg': 0.066, 'neu': 0.776, 'pos': 0.158, 'compound': 0.4939}	0.4939	POSITIVE
23833	3/5/2021	18	the latest monthly report from @kaikodata shows that, while institutional traders prefer @coinbase, @binance leads in terms of spreads and slippage. https://t.co/o83otxxtps https://t.co/zixb7uv6op	0	4	latest monthly report kaikodata show institutional trader prefer coinbase binance lead term spread slippage httpstcoo83otxxtps httpstcozixb7uv6op	40	6.91E-05	(binance)	{'neg': 0.0, 'neu': 1.0, 'pos': 0.0, 'compound': 0.0}	0	NEUTRAL
23828	3/5/2021	51	to get a feel for one of the differences between institutional investment in btc and eth, take a look at the relative average trade sizes of each on coinbase (see more differences in our latest report): https://t.co/ndzkjspvfl https://t.co/9zeb4mt14s	4	18	get feel one difference institutional investment btc eth take look relative average trade size coinbase see difference latest report httpstcondzkjspvfl httpstco9zeb4mt14s	122	0.000210903	(eth,btc)	{'neg': 0.0, 'neu': 1.0, 'pos': 0.0, 'compound': 0.0}	0	NEUTRAL
23815	3/5/2021	10	btc is the only asset traded on markets with a truly hard supply limit. its cap of 21 million units is hard-coded and would be impossible to change without consensus from all network participants. read more about btc's store of value narrative @coindesk. https://t.co/ltos3dcowc https://t.co/d0op1o4um3	0	4	btc asset traded market truly hard supply limit cap 21 million unit hardcoded would impossible change without consensus network participant read btcs store value narrative coindesk httpstcoltos3dcowc httpstcod0op1o4um3	24	4.15E-05	(btc)	{'neg': 0.028, 'neu': 0.813, 'pos': 0.159, 'compound': 0.7506}	0.7506	POSITIVE
23807	3/5/2021	3	bitcoin's gradually declining volatility supports the current consolidation of its store-of-value narrative. the jump in ether's velocity, on the other hand, highlights the growing utility of the ethereum blockchain fueled by defi dapps. more info here: https://t.co/ltos3dcowc https://t.co/hw7ezh2ftn	0	1	bitcoins gradually declining volatility support current consolidation storeofvalue narrative jump ether velocity hand highlight growing utility ethereum blockchain fueled defi dapps info httpstcoltos3dcowc httpstcohw7ezh2ftn	7	1.21E-05	(ethereum)	{'neg': 0.0, 'neu': 0.825, 'pos': 0.175, 'compound': 0.7506}	0.7506	POSITIVE
23209	3/5/2021	113	so you transferred your #bitcoin with a low fee and it's been unconfirmed for 10 days. what should you do? learn in 4min: https://t.co/twb34te1ii #crypto https://t.co/iwuyiaqvtz	9	26	transferred bitcoin low fee unconfirmed 10 day learn 4min httpstcotwb34te1ii crypto httpstcoiwuyiaqvtz	256.5	0.000443415	(bitcoin)	{'neg': 0.135, 'neu': 0.865, 'pos': 0.0, 'compound': -0.3818}	-0.3818	NEGATIVE
23185	3/5/2021	30	last weekendâs livestream q&amp;a touched on transaction verification, token burns, #crypto income tax reporting &amp; more. check it out: https://t.co/2nsv2d4zq7 https://t.co/jrdwvtjhfd	2	5	last weekendâs livestream qampa touched transaction verification token burn crypto income tax reporting amp check httpstco2nsv2d4zq7 httpstcojrdwvtjhfd	66	0.000114095	(amp)	{'neg': 0.0, 'neu': 1.0, 'pos': 0.0, 'compound': 0.0}	0	NEUTRAL
23175	3/6/2021	95	what year did you first learn about #bitcoin? https://t.co/4khqulzddr https://t.co/tprewycowv	53	17	year first learn bitcoin httpstco4khqulzddr httpstcotprewycowv	233.5	0.000403654	(bitcoin)	{'neg': 0.0, 'neu': 1.0, 'pos': 0.0, 'compound': 0.0}	0	NEUTRAL
23160	3/6/2021	66	if youâve ever wondered if someone can guess your #bitcoin private key or mnemonic, check out this short clip for answers: https://t.co/ul4qwe81nr https://t.co/rfrq0c2h6h	8	19	youâve ever wondered someone guess bitcoin private key mnemonic check short clip answer httpstcoul4qwe81nr httpstcorfrq0c2h6h	155	0.000267951	(bitcoin,ever)	{'neg': 0.0, 'neu': 1.0, 'pos': 0.0, 'compound': 0.0}	0	NEUTRAL
23791	3/6/2021	11	the btc-gold and eth-gold correlations have moved more or less in tandem, which is surprising given that eth does not have the âdigital goldâ narrative going for it to the same degree. (more differences between btc and eth in our latest report.) https://t.co/g7ioxhmd9d https://t.co/uaxscob83k	0	6	btcgold ethgold correlation moved le tandem surprising given eth âdigital goldâ narrative going degree difference btc eth latest report httpstcog7ioxhmd9d httpstcouaxscob83k	28	4.84E-05	(eth,btc)	{'neg': 0.0, 'neu': 0.953, 'pos': 0.047, 'compound': 0.2732}	0.2732	POSITIVE
23786	3/6/2021	8	mapping out eth 2.0 has a new co-host! lead product owner of eth 2.0 client teku, @benjaminion_xyz is joining @christine_dkim and @wsfoxley every thursday to talk about ongoing developments on ethereum's proof-of-stake blockchain. https://t.co/orid2st6sl	0	2	mapping eth 20 new cohost lead product owner eth 20 client teku benjaminion_xyz joining christine_dkim wsfoxley every thursday talk ongoing development ethereums proofofstake blockchain httpstcoorid2st6sl	18	3.11E-05	(eth)	{'neg': 0.0, 'neu': 1.0, 'pos': 0.0, 'compound': 0.0}	0	NEUTRAL
23154	3/7/2021	101	what are the stories we tell ourselves about money? this video from 2017 has been picking up speed again recently. discover what weâve been told money is, and why #bitcoin is different: https://t.co/suewkymycu #crypto https://t.co/ix5tkaggit	11	27	story tell money video 2017 picking speed recently discover weâve told money bitcoin different httpstcosuewkymycu crypto httpstcoix5tkaggit	234.5	0.000405383	(bitcoin)	{'neg': 0.0, 'neu': 1.0, 'pos': 0.0, 'compound': 0.0}	0	NEUTRAL
23766	3/7/2021	15	more large holdings on btc, more transactions on eth â this snapshot underscores some of the different characteristics of btc and eth from an investorâs perspective. see more in our latest report: https://t.co/60mqrp7pxf https://t.co/jvywrhvuby	0	3	large holding btc transaction eth â snapshot underscore different characteristic btc eth investorâs perspective see latest report httpstco60mqrp7pxf httpstcojvywrhvuby	33	5.70E-05	(eth,btc)	{'neg': 0.0, 'neu': 1.0, 'pos': 0.0, 'compound': 0.0}	0	NEUTRAL
23757	3/7/2021	10	in this week's crypto long &amp; short, @noelleinmadrid looks ahead to ethâs likely increasing presence on corporate balance sheets â but not as a reserve asset, like btc. ether is really "digital oil" to bitcoin's digital gold. https://t.co/mdfjtuapwb	1	3	week crypto long amp short noelleinmadrid look ahead ethâs likely increasing presence corporate balance sheet â reserve asset like btc ether really digital oil bitcoins digital gold httpstcomdfjtuapwb	23.5	4.06E-05	(amp,btc)	{'neg': 0.065, 'neu': 0.855, 'pos': 0.079, 'compound': 0.1494}	0.1494	POSITIVE
23096	3/8/2021	47	every month i host a q&amp;a livestream session where i answer just about anything regarding #bitcoin &amp; open blockchains. hereâs februaryâs if you havenât yet taken a look: https://t.co/2nsv2d4zq7 https://t.co/6n0sddhzfy	6	5	every month host qampa livestream session answer anything regarding bitcoin amp open blockchains hereâs februaryâs havenât yet taken look httpstco2nsv2d4zq7 httpstco6n0sddhzfy	102	0.000176329	(bitcoin,amp)	{'neg': 0.0, 'neu': 1.0, 'pos': 0.0, 'compound': 0.0}	0	NEUTRAL
23119	3/8/2021	98	hereâs a handy #security tip on avoiding phishing attacks with website urls. we discuss some very tricky attack attempts weâve seen in the full video, &amp; more importantly what to do: https://t.co/vp4d1jc9tf https://t.co/ni7kbwe2dn	4	19	hereâs handy security tip avoiding phishing attack website url discus tricky attack attempt weâve seen full video amp importantly httpstcovp4d1jc9tf httpstconi7kbwe2dn	217	0.000375131	(amp)	{'neg': 0.263, 'neu': 0.672, 'pos': 0.065, 'compound': -0.7893}	-0.7893	NEGATIVE
23751	3/8/2021	11	in its latest monthly report, @kaikodata shares trading data for the crash in the btc price on feb 22 â as you can see, liquidity totally dried up. https://t.co/pruw3rmhoj https://t.co/5flg6nbkx8	0	5	latest monthly report kaikodata share trading data crash btc price feb 22 â see liquidity totally dried httpstcopruw3rmhoj httpstco5flg6nbkx8	27	4.67E-05	(btc)	{'neg': 0.082, 'neu': 0.851, 'pos': 0.067, 'compound': -0.128}	-0.128	NEGATIVE
23749	3/8/2021	137	total value locked on the top 12 defi apps on ethereum is up 160% ytd, with the highest % growth by far on bancor (&gt;+1000%), followed by curve finance (+275%). even the lowest % growth of the 12 was &gt; 110%. (chart from @skewdotcom.) https://t.co/aeng7kgas5	3	40	total value locked top 12 defi apps ethereum 160 ytd highest growth far bancor gt1000 followed curve finance 275 even lowest growth 12 gt 110 chart skewdotcom httpstcoaeng7kgas5	315.5	0.000545409	(ethereum,gt,bancor)	{'neg': 0.052, 'neu': 0.76, 'pos': 0.188, 'compound': 0.7003}	0.7003	POSITIVE
23734	3/8/2021	23	the latest report by @arcaneresearch on our research hub shows how btc is an ideal collateral, but only accounts for ~0.15% of total market â which hints at considerable growth potential. https://t.co/yf9v6xeoyj https://t.co/rusbu5z0uv	2	7	latest report arcaneresearch research hub show btc ideal collateral account 015 total market â hint considerable growth potential httpstcoyf9v6xeoyj httpstcorusbu5z0uv	54	9.34E-05	(btc)	{'neg': 0.0, 'neu': 0.847, 'pos': 0.153, 'compound': 0.6808}	0.6808	POSITIVE
23738	3/8/2021	11	close to 30% of all transactions on ethereum are transfers of erc-20 and erc-721 tokens. these are fungible and non-fungible crypto assets created on the network through smart contracts. learn more about the evolving use cases for ethereum. https://t.co/ltos3dcowc https://t.co/zye6l1hqp8	0	3	close 30 transaction ethereum transfer erc20 erc721 token fungible nonfungible crypto asset created network smart contract learn evolving use case ethereum httpstcoltos3dcowc httpstcozye6l1hqp8	25	4.32E-05	(ethereum)	{'neg': 0.0, 'neu': 0.853, 'pos': 0.147, 'compound': 0.6597}	0.6597	POSITIVE
23732	3/9/2021	11	as ethereum searches trend down relative to a baseline, where is mainstream attention moving to? hint: itâs not defi. yes, you guessed it â nfts. https://t.co/og56xnl1ul	1	1	ethereum search trend relative baseline mainstream attention moving hint itâs defi yes guessed â nfts httpstcoog56xnl1ul	23.5	4.06E-05	(ethereum)	{'neg': 0.086, 'neu': 0.914, 'pos': 0.0, 'compound': -0.3089}	-0.3089	NEGATIVE
23726	3/9/2021	39	derivatives markets tend to take time to mature, but bitcoinâs derivative ecosystem has done so relatively quickly. this is largely due to its fragmented and unregulated nature. more on bitcoin and ether derivatives in our newest report. https://t.co/ltos3dldf4 https://t.co/hlxxhqc4ul	4	11	derivative market tend take time mature bitcoinâs derivative ecosystem done relatively quickly largely due fragmented unregulated nature bitcoin ether derivative newest report httpstcoltos3dldf4 httpstcohlxxhqc4ul	91	0.000157313	(bitcoin)	{'neg': 0.0, 'neu': 0.952, 'pos': 0.048, 'compound': 0.2263}	0.2263	POSITIVE
23723	3/9/2021	12	btc spot volumes growing notably faster than btc futures volumes since the beginning of 2020 is a sign of increasing institutional investor long-term interest â short-term traders are more likely to use derivatives. https://t.co/rsgyntjiks	1	4	btc spot volume growing notably faster btc future volume since beginning 2020 sign increasing institutional investor longterm interest â shortterm trader likely use derivative httpstcorsgyntjiks	28.5	4.93E-05	(btc)	{'neg': 0.0, 'neu': 0.868, 'pos': 0.132, 'compound': 0.5719}	0.5719	POSITIVE
23718	3/9/2021	53	the latest report from @dappradar on our research hub shows how binance smart chain has overtaken ethereum in terms of unique active wallets. however, there is a downside: 60% of all activity comes from the top 5 dapps, which concentrates risk. https://t.co/qbojxtcsmx https://t.co/uycvpnff0x	12	17	latest report dappradar research hub show binance smart chain overtaken ethereum term unique active wallet however downside 60 activity come top 5 dapps concentrate risk httpstcoqbojxtcsmx httpstcouycvpnff0x	129	0.000223004	(binance,ethereum)	{'neg': 0.087, 'neu': 0.761, 'pos': 0.152, 'compound': 0.4767}	0.4767	POSITIVE
39606	3/9/2021	0	rt @tferriss: new podcast episode is up! "vitalik buterin (@vitalikbuterin), creator of ethereum, on understanding ethereum, eth vs. btc,â¦	0	1140	rt tferriss new podcast episode vitalik buterin vitalikbuterin creator ethereum understanding ethereum eth v btcâ	1140	0.001970733	(ethereum,eth)	{'neg': 0.0, 'neu': 1.0, 'pos': 0.0, 'compound': 0.0}	0	NEUTRAL
23681	3/10/2021	10	ethereum miners are ânatural sellersâ of eth, but according to @coinmetrics, suspicions that they are responsible for market volatility are baseless, since they typically account for a tiny amount of exchange inflows. https://t.co/kqfwmqekgv https://t.co/dw7etrrevo	0	1	ethereum miner ânatural sellersâ eth according coinmetrics suspicion responsible market volatility baseless since typically account tiny amount exchange inflow httpstcokqfwmqekgv httpstcodw7etrrevo	21	3.63E-05	(ethereum,eth)	{'neg': 0.087, 'neu': 0.833, 'pos': 0.079, 'compound': -0.0772}	-0.0772	NEGATIVE
23696	3/10/2021	10	multiple milestones were reached this past week on eth 2.0. for the first time since launch, the queue of pending validators reached 0. now, new validators that join the network are expected to be activated on the network within 24 hours. #validpoints https://t.co/jcj3d6fuz9 https://t.co/z2mtvsnqby	0	2	multiple milestone reached past week eth 20 first time since launch queue pending validators reached 0 new validators join network expected activated network within 24 hour validpoints httpstcojcj3d6fuz9 httpstcoz2mtvsnqby	22	3.80E-05	(eth)	{'neg': 0.0, 'neu': 0.891, 'pos': 0.109, 'compound': 0.4588}	0.4588	POSITIVE
23701	3/10/2021	10	the latest report from @arcaneresearch on our research hub looks at bitcoin as collateral, with an overview of the crypto lending industry and its main players. https://t.co/hxq4yrgmus https://t.co/x14zuaxiuo	0	2	latest report arcaneresearch research hub look bitcoin collateral overview crypto lending industry main player httpstcohxq4yrgmus httpstcox14zuaxiuo	22	3.80E-05	(bitcoin)	{'neg': 0.0, 'neu': 1.0, 'pos': 0.0, 'compound': 0.0}	0	NEUTRAL
23707	3/10/2021	13	applying @coinmetrics â new supply equality ratio (ser = supply held in accts with &lt;0.00001% of total / supply in top 1%) to defi tokens, we see that wealth distribution is notably increasing for uni (high to start with 'cos of airdrop), aave + comp: https://t.co/uldnmdrjsq https://t.co/hcbpzzqs9z	0	1	applying coinmetrics â new supply equality ratio ser supply held accts lt000001 total supply top 1 defi token see wealth distribution notably increasing uni high start co airdrop aave comp httpstcouldnmdrjsq httpstcohcbpzzqs9z	27	4.67E-05	(aave)	{'neg': 0.0, 'neu': 0.894, 'pos': 0.106, 'compound': 0.6124}	0.6124	POSITIVE
23085	3/10/2021	169	learn the difference between blockchains &amp; ðð©: https://t.co/tfhygldcyn #crypto https://t.co/ozsnznk8ay	13	40	learn difference blockchains amp ðð httpstcotfhygldcyn crypto httpstcoozsnznk8ay	384.5	0.00066469	(amp)	{'neg': 0.0, 'neu': 1.0, 'pos': 0.0, 'compound': 0.0}	0	NEUTRAL
22248	3/11/2021	42	the latest monthly review from @dappradar shows that transaction volumes on binance smart chain comfortably exceeded those on ethereum ($700bn vs $181bn) in february â although more than half was generated by one dapp. https://t.co/skhisjtclp https://t.co/2sgbz4bhwo	2	15	latest monthly review dappradar show transaction volume binance smart chain comfortably exceeded ethereum 700bn v 181bn february â although half generated one dapp httpstcoskhisjtclp httpstco2sgbz4bhwo	100	0.000172871	(binance,ethereum)	{'neg': 0.0, 'neu': 0.861, 'pos': 0.139, 'compound': 0.6705}	0.6705	POSITIVE
23065	3/11/2021	606	rich people getting into #bitcoin isn't an endorsement of bitcoin. it's that they recognize the fiat ships might all be sinking! learn more for yourself, learn more to help explain to others: https://t.co/nmljpasatu https://t.co/o1rtsmxrd4	27	143	rich people getting bitcoin isnt endorsement bitcoin recognize fiat ship might sinking learn learn help explain others httpstconmljpasatu httpstcoo1rtsmxrd4	1368.5	0.002365744	(bitcoin)	{'neg': 0.049, 'neu': 0.778, 'pos': 0.172, 'compound': 0.7103}	0.7103	POSITIVE
23049	3/11/2021	168	this video recently hit 100k+ views! iâm so glad you find the #bitcoin basics workshop helpful, and remember, i offer a free into course on my website that you can take &amp; earn a certificate of completion: https://t.co/3qpqdyfgkq https://t.co/auknuvzwol	11	34	video recently hit 100k view iâm glad find bitcoin basic workshop helpful remember offer free course website take amp earn certificate completion httpstco3qpqdyfgkq httpstcoauknuvzwol	375.5	0.000649132	(bitcoin,amp)	{'neg': 0.0, 'neu': 0.763, 'pos': 0.237, 'compound': 0.8823}	0.8823	POSITIVE
22909	3/12/2021	127	looking for information on #bitcoin in another language? the aantonop channel features dozens of subtitled videos in different languages. please share them with anyone who may need them: https://t.co/rgoqfv22mr https://t.co/hjgxh6sf6z	12	30	looking information bitcoin another language aantonop channel feature dozen subtitled video different language please share anyone may need httpstcorgoqfv22mr httpstcohjgxh6sf6z	290	0.000501327	(bitcoin)	{'neg': 0.0, 'neu': 0.862, 'pos': 0.138, 'compound': 0.5423}	0.5423	POSITIVE
23041	3/12/2021	124	paper wallets, inflation, &amp; criminals using #bitcoin were just a few of februaryâs livestream topics. you asked &amp; i answered! watch: https://t.co/2nsv2d4zq7 https://t.co/9rjd8npgut	6	26	paper wallet inflation amp criminal using bitcoin februaryâs livestream topic asked amp answered watch httpstco2nsv2d4zq7 httpstco9rjd8npgut	277	0.000478854	(bitcoin,amp)	{'neg': 0.166, 'neu': 0.834, 'pos': 0.0, 'compound': -0.6114}	-0.6114	NEGATIVE
22192	3/12/2021	0	rt @coindesk: from regulatory to technological, there are a number of risks affecting the long-term value propositions of bitcoin and etherâ¦	0	41	rt coindesk regulatory technological number risk affecting longterm value proposition bitcoin etherâ	41	7.09E-05	(bitcoin)	{'neg': 0.092, 'neu': 0.746, 'pos': 0.162, 'compound': 0.1531}	0.1531	POSITIVE
22200	3/12/2021	3	bitcoin is being seen increasingly by institutional investors as a store of value but also to a lesser extent as a bet on its underlying technology. ether, on the other hand, is seen primarily as a technology bet and store of value second. full webinar: https://t.co/tnwlkomu9e	0	1	bitcoin seen increasingly institutional investor store value also lesser extent bet underlying technology ether hand seen primarily technology bet store value second full webinar httpstcotnwlkomu9e	7	1.21E-05	(bitcoin)	{'neg': 0.0, 'neu': 0.811, 'pos': 0.189, 'compound': 0.8442}	0.8442	POSITIVE
22207	3/12/2021	0	rt @christine_dkim: for everyone who missed it, the video recording of last week's live webinar on the investment case for bitcoin and etheâ¦	0	1	rt christine_dkim everyone missed video recording last week live webinar investment case bitcoin etheâ	1	1.73E-06	(bitcoin)	{'neg': 0.091, 'neu': 0.909, 'pos': 0.0, 'compound': -0.296}	-0.296	NEGATIVE
22216	3/12/2021	28	in its latest monthly review, @dappradar shows that ethereum still leads in total value locked (tvl) with more than $40bn. the main driver of the growth was token price increases â adjusted tvl grew by $4bn, which is still impressive. https://t.co/w0gec0bgvd https://t.co/8wwje3q2bh	2	5	latest monthly review dappradar show ethereum still lead total value locked tvl 40bn main driver growth token price increase â adjusted tvl grew 4bn still impressive httpstcow0gec0bgvd httpstco8wwje3q2bh	62	0.00010718	(ethereum)	{'neg': 0.0, 'neu': 0.825, 'pos': 0.175, 'compound': 0.8074}	0.8074	POSITIVE
22891	3/12/2021	58	hereâs what a âstuckâ #bitcoin transaction means: https://t.co/twb34te1ii https://t.co/ohdstpyntl	8	10	hereâs âstuckâ bitcoin transaction mean httpstcotwb34te1ii httpstcoohdstpyntl	130	0.000224733	(bitcoin)	{'neg': 0.0, 'neu': 1.0, 'pos': 0.0, 'compound': 0.0}	0	NEUTRAL
22884	3/13/2021	502	ignore the noise. learn about #bitcoin, get a #crypto lifeboat, and then help someone else get theirs. learn what i mean with my latest talk: https://t.co/nmljpasatu https://t.co/dcbo1njsjt	32	118	ignore noise learn bitcoin get crypto lifeboat help someone else get learn mean latest talk httpstconmljpasatu httpstcodcbo1njsjt	1138	0.001967275	(bitcoin)	{'neg': 0.089, 'neu': 0.816, 'pos': 0.096, 'compound': 0.0516}	0.0516	POSITIVE
21042	3/14/2021	111	if youâve ever wondered if hardware wallets were secure enough, watch this: https://t.co/ghct4pa1j9 https://t.co/jwcbwrz7cx	8	24	youâve ever wondered hardware wallet secure enough watch httpstcoghct4pa1j9 httpstcojwcbwrz7cx	250	0.000432178	(ever)	{'neg': 0.0, 'neu': 0.844, 'pos': 0.156, 'compound': 0.34}	0.34	POSITIVE
22183	3/14/2021	4	in the latest crypto long &amp; short, @noelleinmadrid peers below the nft froth and sees the emergence of a new type of price discovery for a new type of value, that could impact business models and markets https://t.co/wvmoauw9bf	0	0	latest crypto long amp short noelleinmadrid peer nft froth see emergence new type price discovery new type value could impact business model market httpstcowvmoauw9bf	8	1.38E-05	(amp)	{'neg': 0.0, 'neu': 0.936, 'pos': 0.064, 'compound': 0.34}	0.34	POSITIVE
21039	3/14/2021	51	30min until the #defi q&amp;a livestream starts! join early &amp; connect in the chat: https://t.co/azgp9npwlq https://t.co/hzovveh3t3	1	8	30min defi qampa livestream start join early amp connect chat httpstcoazgp9npwlq httpstcohzovveh3t3	110.5	0.000191023	(amp)	{'neg': 0.0, 'neu': 0.858, 'pos': 0.142, 'compound': 0.3595}	0.3595	POSITIVE
21024	3/15/2021	172	need to run a #bitcoin, #ethereum, or #lightningnetwork node? hereâs a free how-to: https://t.co/6gtveovo6l https://t.co/psinv4umd8	19	43	need run bitcoin ethereum lightningnetwork node hereâs free howto httpstco6gtveovo6l httpstcopsinv4umd8	396.5	0.000685435	(ethereum,bitcoin)	{'neg': 0.0, 'neu': 0.784, 'pos': 0.216, 'compound': 0.5106}	0.5106	POSITIVE
22175	3/15/2021	4	the btc futures open interest/volume ratio is an indicator of the direction of leverage in the btc market (eg. increasing oi with steady volume = more leverage) â interesting that itâs been trending down while the price goes up. leverage being priced out? https://t.co/ji9fqau6ae	0	1	btc future open interestvolume ratio indicator direction leverage btc market eg increasing oi steady volume leverage â interesting itâs trending price go leverage priced httpstcoji9fqau6ae	9	1.56E-05	(btc)	{'neg': 0.0, 'neu': 0.934, 'pos': 0.066, 'compound': 0.4522}	0.4522	POSITIVE
21025	3/15/2021	53	every month i do a q&amp;a livestream. i take questions from patreon community builders first, and then others. if youâre curious what theyâre like, check out februaryâs where we chatted about paper wallets, criminals using #bitcoin, &amp; more: https://t.co/2nsv2d4zq7 https://t.co/dqchozcfnx	6	7	every month qampa livestream take question patreon community builder first others youâre curious theyâre like check februaryâs chatted paper wallet criminal using bitcoin amp httpstco2nsv2d4zq7 httpstcodqchozcfnx	116	0.000200531	(bitcoin,amp)	{'neg': 0.087, 'neu': 0.8, 'pos': 0.113, 'compound': 0.0258}	0.0258	POSITIVE
22144	3/15/2021	7	btc futures open interest at ath - new investors and traders are coming into the market mainly bullish, given the positive basis (fallen a bit but back to where it was early march) - chart via @skewdotcom https://t.co/jhca2dcps3	0	0	btc future open interest ath new investor trader coming market mainly bullish given positive basis fallen bit back early march chart via skewdotcom httpstcojhca2dcps3	14	2.42E-05	(btc)	{'neg': 0.0, 'neu': 0.885, 'pos': 0.115, 'compound': 0.5106}	0.5106	POSITIVE
22115	3/16/2021	6	according to our colleague @godbole17, the sharp drop in the btc perp funding rate points to a fresh move higher as excess bullish leverage was liquidated during the price correction over the past couple of days. https://t.co/fflceowwsg https://t.co/xjbub0rylz	0	2	according colleague godbole17 sharp drop btc perp funding rate point fresh move higher excess bullish leverage liquidated price correction past couple day httpstcofflceowwsg httpstcoxjbub0rylz	14	2.42E-05	(perp,btc)	{'neg': 0.053, 'neu': 0.888, 'pos': 0.058, 'compound': 0.0516}	0.0516	POSITIVE
39581	3/16/2021	4872	an attempt at an explanation-in-pictures for how bulletproof-style polynomial commitments work (relevant to halo and potentially future ethereum upgrades for better scalability) i welcome feedback! i'm trying to experiment with new approaches to make crypto math more intuitive. https://t.co/fouwbgl4lk	767	808	attempt explanationinpictures bulletproofstyle polynomial commitment work relevant halo potentially future ethereum upgrade better scalability welcome feedback im trying experiment new approach make crypto math intuitive httpstcofouwbgl4lk	10935.5	0.018904342	(ethereum)	{'neg': 0.0, 'neu': 0.82, 'pos': 0.18, 'compound': 0.7712}	0.7712	POSITIVE
22040	3/17/2021	7	.@coindeskâs eth 2.0 validator operations are consuming more electrical energy than they ever have before. the reason? a mandatory code update in preparation for ethereumâs upcoming berlin hard fork. #validpoints https://t.co/wq56tuamnp https://t.co/y8fttajkw6	1	1	coindeskâs eth 20 validator operation consuming electrical energy ever reason mandatory code update preparation ethereumâs upcoming berlin hard fork validpoints httpstcowq56tuamnp httpstcoy8fttajkw6	15.5	2.68E-05	(eth,ever)	{'neg': 0.042, 'neu': 0.846, 'pos': 0.111, 'compound': 0.3134}	0.3134	POSITIVE
21992	3/18/2021	66	did you know? btc and eth have almost no correlation with stocks or gold. when it comes to btc, this is curious because btc like gold is being increasingly held as a store of value by institutional investors. full webinar on the investment case of btc: https://t.co/tnwlkomu9e https://t.co/swmloqm2z6	9	17	know btc eth almost correlation stock gold come btc curious btc like gold increasingly held store value institutional investor full webinar investment case btc httpstcotnwlkomu9e httpstcoswmloqm2z6	153.5	0.000265357	(eth,btc)	{'neg': 0.037, 'neu': 0.825, 'pos': 0.138, 'compound': 0.6478}	0.6478	POSITIVE
22001	3/18/2021	7	just a year ago, eth and btc fees as a % of market cap were roughly equal. now, not so much. https://t.co/bebvguldm7	0	1	year ago eth btc fee market cap roughly equal much httpstcobebvguldm7	15	2.59E-05	(eth,btc)	{'neg': 0.0, 'neu': 1.0, 'pos': 0.0, 'compound': 0.0}	0	NEUTRAL
22024	3/18/2021	13	the latest newsletter from @kaikodata looks at stablecoin drift, and shows that most experienced positive drift more so than negative drift, especially dai and usdt. what is positive drift? when the price exceeds the $1 peg on the upside. https://t.co/3geujtyonn https://t.co/les8ddfvtb	0	4	latest newsletter kaikodata look stablecoin drift show experienced positive drift negative drift especially dai usdt positive drift price exceeds 1 peg upside httpstco3geujtyonn httpstcoles8ddfvtb	30	5.19E-05	(dai,usdt)	{'neg': 0.085, 'neu': 0.76, 'pos': 0.155, 'compound': 0.5446}	0.5446	POSITIVE
21985	3/18/2021	7	next wednesday, mar. 24, we're hosting our 2nd webinar on the investment case for bitcoin and ether. in this 30-minute session, @noelleinmadrid and @christine_dkim will discuss the unique risk/reward profile of both assets. sign-up for it today. https://t.co/w7t484wn2n https://t.co/kwqyvvppvk	1	3	next wednesday mar 24 hosting 2nd webinar investment case bitcoin ether 30minute session noelleinmadrid christine_dkim discus unique riskreward profile asset signup today httpstcow7t484wn2n httpstcokwqyvvppvk	17.5	3.03E-05	(bitcoin)	{'neg': 0.0, 'neu': 0.957, 'pos': 0.043, 'compound': 0.1779}	0.1779	POSITIVE
21969	3/18/2021	22	the amount of btc on exchanges has been declining now for over a year, the longest ever period of decline for the metric. the previous period of decline was july-dec 2016, right before the beginning of the 2016-17 bull run. https://t.co/mmaqxvfnmi	0	9	amount btc exchange declining year longest ever period decline metric previous period decline julydec 2016 right beginning 201617 bull run httpstcommaqxvfnmi	53	9.16E-05	(btc,ever)	{'neg': 0.0, 'neu': 1.0, 'pos': 0.0, 'compound': 0.0}	0	NEUTRAL
14687	3/18/2021	153	$ewt with a pending cup &amp; handle completion, impressive volume. great project, longterm hold https://t.co/d5tl4yq1eq	52	30	ewt pending cup amp handle completion impressive volume great project longterm hold httpstcod5tl4yq1eq	362	0.000625794	(amp)	{'neg': 0.0, 'neu': 0.619, 'pos': 0.381, 'compound': 0.8126}	0.8126	POSITIVE
20982	3/19/2021	42	if you liked the post earlier today on #security, you might also enjoy this 10min video on #crypto passwords &amp; authentication: https://t.co/lwoflz02f8 https://t.co/8s6azombzf	3	7	liked post earlier today security might also enjoy 10min video crypto password amp authentication httpstcolwoflz02f8 httpstco8s6azombzf	92.5	0.000159906	(amp)	{'neg': 0.0, 'neu': 0.778, 'pos': 0.222, 'compound': 0.7184}	0.7184	POSITIVE
20977	3/19/2021	133	password managers, 2fa, and #security keys. know what they are &amp; how to use them: https://t.co/ffhyjv8a8m https://t.co/ixjgmifipt	6	23	password manager 2fa security key know amp use httpstcoffhyjv8a8m httpstcoixjgmifipt	292	0.000504784	(amp)	{'neg': 0.0, 'neu': 1.0, 'pos': 0.0, 'compound': 0.0}	0	NEUTRAL
21834	3/19/2021	4	in this weekâs episode of #mappingouteth2, @christine_dkim and @benjaminion_xyz are joined by @superphiz to talk about community-led initiatives for making ethereum 2.0 easier to understand and safer to use. https://t.co/ycsxzmjqk7	0	1	weekâs episode mappingouteth2 christine_dkim benjaminion_xyz joined superphiz talk communityled initiative making ethereum 20 easier understand safer use httpstcoycsxzmjqk7	9	1.56E-05	(ethereum)	{'neg': 0.0, 'neu': 0.833, 'pos': 0.167, 'compound': 0.6808}	0.6808	POSITIVE
21962	3/19/2021	9	btc and eth as stores of value? they have certainly outperformed the best-known âstore of value,â gold. check out our latest report â âbitcoin and ether: an investorâs perspectiveâ â for a deeper look at the value propositions. https://t.co/33ab9ahnqg	1	3	btc eth store value certainly outperformed bestknown âstore valueâ gold check latest report â âbitcoin ether investorâs perspectiveâ â deeper look value proposition httpstco33ab9ahnqg	21.5	3.72E-05	(eth,btc)	{'neg': 0.0, 'neu': 0.829, 'pos': 0.171, 'compound': 0.7351}	0.7351	POSITIVE
21832	3/19/2021	8	ethereum has the potential to disrupt virtually any industry that relies on digital assets and digital interaction with other users, which is why thereâs more than just one type of decentralized application being built and gaining traction on the network. https://t.co/iwrzlfkr1b https://t.co/x0ztesovlg	0	1	ethereum potential disrupt virtually industry relies digital asset digital interaction user thereâs one type decentralized application built gaining traction network httpstcoiwrzlfkr1b httpstcox0ztesovlg	17	2.94E-05	(ethereum)	{'neg': 0.0, 'neu': 0.899, 'pos': 0.101, 'compound': 0.5423}	0.5423	POSITIVE
21844	3/19/2021	39	according to @kaikodata, the quantity of asks on btc-usd order books soared last week, and yet btc still managed to briefly break past $60k, which suggests strong buying pressure. https://t.co/lfeiln7zty https://t.co/o49pfim5dc	2	10	according kaikodata quantity asks btcusd order book soared last week yet btc still managed briefly break past 60k suggests strong buying pressure httpstcolfeiln7zty httpstcoo49pfim5dc	89	0.000153855	(btc)	{'neg': 0.064, 'neu': 0.841, 'pos': 0.096, 'compound': 0.2732}	0.2732	POSITIVE
21822	3/21/2021	8	in this weekâs crypto long &amp; short newsletter, @noelleinmadrid looks at crypto market infrastructure fundraising and what it says about the european market. plus: the real message in morgan stanley's onboarding of bitcoin funds. https://t.co/4wxulv2ish	0	0	weekâs crypto long amp short newsletter noelleinmadrid look crypto market infrastructure fundraising say european market plus real message morgan stanley onboarding bitcoin fund httpstco4wxulv2ish	16	2.77E-05	(bitcoin,amp)	{'neg': 0.0, 'neu': 1.0, 'pos': 0.0, 'compound': 0.0}	0	NEUTRAL
20973	3/21/2021	209	ever wanted to run your own node? this video offers free tips on running a #bitcoin, #ethereum, or #lightningnetwork node: https://t.co/6gtveovo6l https://t.co/dxfug0fhee	15	46	ever wanted run node video offer free tip running bitcoin ethereum lightningnetwork node httpstco6gtveovo6l httpstcodxfug0fhee	471.5	0.000815088	(ethereum,bitcoin,ever)	{'neg': 0.0, 'neu': 0.858, 'pos': 0.142, 'compound': 0.5106}	0.5106	POSITIVE
21808	3/22/2021	4	what do you say to those like warren buffett who say bitcoin has no intrinsic value? @noelleinmadrid says to point those people to bitcoinâs technology which enables peer to peer cross border transactions without any middlemen. https://t.co/zulwxo7gvk https://t.co/e2lxrruisj	0	1	say like warren buffett say bitcoin intrinsic value noelleinmadrid say point people bitcoinâs technology enables peer peer cross border transaction without middleman httpstcozulwxo7gvk httpstcoe2lxrruisj	9	1.56E-05	(bitcoin)	{'neg': 0.052, 'neu': 0.831, 'pos': 0.116, 'compound': 0.4019}	0.4019	POSITIVE
21815	3/22/2021	35	when looking at the emerging asset class of cryptocurrencies, the high returns of btc and eth are certainly a byproduct of their volatility. in this webinar, we give an overview of the risk/reward profile of the two largest crypto assets by market cap. https://t.co/rk9ygmf7ik https://t.co/axam9bc7an	6	10	looking emerging asset class cryptocurrencies high return btc eth certainly byproduct volatility webinar give overview riskreward profile two largest crypto asset market cap httpstcork9ygmf7ik httpstcoaxam9bc7an	83	0.000143483	(eth,btc)	{'neg': 0.0, 'neu': 0.861, 'pos': 0.139, 'compound': 0.6808}	0.6808	POSITIVE
20963	3/22/2021	262	hereâs why #bitcoin is the next #bitcoin. period. https://t.co/uj9for0hr2 https://t.co/u18wtvhdyn	22	51	hereâs bitcoin next bitcoin period httpstcouj9for0hr2 httpstcou18wtvhdyn	586	0.001013026	(bitcoin)	{'neg': 0.0, 'neu': 1.0, 'pos': 0.0, 'compound': 0.0}	0	NEUTRAL
21796	3/23/2021	7	tomorrow at 12:30 pm et, @christine_dkim and @noelleinmadrid will be hosting a live webinar on the risk/reward profile of bitcoin and ether. join the discussion on what risk factors impact these two crypto assets the most. https://t.co/omxx676z8r https://t.co/bm0toyxe4m	1	0	tomorrow 1230 pm et christine_dkim noelleinmadrid hosting live webinar riskreward profile bitcoin ether join discussion risk factor impact two crypto asset httpstcoomxx676z8r httpstcobm0toyxe4m	14.5	2.51E-05	(bitcoin)	{'neg': 0.053, 'neu': 0.85, 'pos': 0.098, 'compound': 0.2023}	0.2023	POSITIVE
21788	3/23/2021	4	gusd, a usd-backed stablecoin managed by cryptocurrency platform gemini, has low volume compared to other stablecoins, and appears to be struggling to maintain its $1 peg (chart via @skewdotcom) https://t.co/r8nqfgfhrj	0	2	gusd usdbacked stablecoin managed cryptocurrency platform gemini low volume compared stablecoins appears struggling maintain 1 peg chart via skewdotcom httpstcor8nqfgfhrj	10	1.73E-05	(gusd)	{'neg': 0.154, 'neu': 0.846, 'pos': 0.0, 'compound': -0.5994}	-0.5994	NEGATIVE
20950	3/23/2021	55	hereâs what a #crypto mnemonic phrase is, and how it relates to #bitcoin &amp; #ethereum private keys: https://t.co/ul4qwe81nr https://t.co/9a0lwjnwxj	3	13	hereâs crypto mnemonic phrase relates bitcoin amp ethereum private key httpstcoul4qwe81nr httpstco9a0lwjnwxj	124.5	0.000215225	(ethereum,bitcoin,amp)	{'neg': 0.0, 'neu': 1.0, 'pos': 0.0, 'compound': 0.0}	0	NEUTRAL
20944	3/23/2021	42	this sunday iâll answer community questions on my monthly open q&amp;a livestream. learn what it is &amp; how to participate, and set a reminder to join: https://t.co/rfuufxwsvm https://t.co/khr4jxjopc	4	4	sunday iâll answer community question monthly open qampa livestream learn amp participate set reminder join httpstcorfuufxwsvm httpstcokhr4jxjopc	90	0.000155584	(amp)	{'neg': 0.0, 'neu': 0.922, 'pos': 0.078, 'compound': 0.296}	0.296	POSITIVE
21783	3/23/2021	8	in its latest newsletter, @coinmetrics looks at ethereum fees, which have in part moved up &amp; down with the eth price (they get more expensive when based in usd), and in part been pushed up due to an increase in gas prices caused by network congestion https://t.co/zgtfrfkw0t https://t.co/ltf9eajuuq	0	2	latest newsletter coinmetrics look ethereum fee part moved amp eth price get expensive based usd part pushed due increase gas price caused network congestion httpstcozgtfrfkw0t httpstcoltf9eajuuq	18	3.11E-05	(ethereum,amp,eth,usd)	{'neg': 0.0, 'neu': 0.953, 'pos': 0.047, 'compound': 0.3182}	0.3182	POSITIVE
21800	3/23/2021	54	bitcoin is being increasingly seen by institutional investors as a store of value asset first and technology play second. for ether, itâs the other way around. watch our full webinar on the investment case for btc and eth. https://t.co/akqyfgwbcx https://t.co/7pgq4sv2hi	6	11	bitcoin increasingly seen institutional investor store value asset first technology play second ether itâs way around watch full webinar investment case btc eth httpstcoakqyfgwbcx httpstco7pgq4sv2hi	122	0.000210903	(bitcoin,eth,btc)	{'neg': 0.0, 'neu': 0.831, 'pos': 0.169, 'compound': 0.743}	0.743	POSITIVE
21802	3/23/2021	22	running out of steam? the number of times bitcoin has been pronounced âdeadâ by mainstream media seems to be trickling off â¦ (chart from the latest report by deutsche bank) https://t.co/yyeltng3l0 https://t.co/ka42cpujon	0	2	running steam number time bitcoin pronounced âdeadâ mainstream medium seems trickling â chart latest report deutsche bank httpstcoyyeltng3l0 httpstcoka42cpujon	46	7.95E-05	(bitcoin)	{'neg': 0.037, 'neu': 0.923, 'pos': 0.04, 'compound': 0.0258}	0.0258	POSITIVE
21764	3/24/2021	0	rt @christine_dkim: thatâs a wrap! thank you to everyone who tuned into @coindeskdataâs live webinar on the risk/reward profile of btc andâ¦	0	2	rt christine_dkim thatâs wrap thank everyone tuned coindeskdataâs live webinar riskreward profile btc andâ	2	3.46E-06	(btc)	{'neg': 0.0, 'neu': 0.878, 'pos': 0.122, 'compound': 0.4199}	0.4199	POSITIVE
21768	3/24/2021	2	we're going live in less than 30 minutes! it's not too late to register and join our discussion on the risk/reward profile of #bitcoin and #ether ð https://t.co/w7t484wn2n	0	0	going live le 30 minute late register join discussion riskreward profile bitcoin ether ð httpstcow7t484wn2n	4	6.91E-06	(bitcoin)	{'neg': 0.0, 'neu': 0.916, 'pos': 0.084, 'compound': 0.3595}	0.3595	POSITIVE
21752	3/24/2021	11	why are block proposals on eth 2.0 special occurrences? there are 3 main reasons. first, theyâre a rare responsibility for network validators. second, they mean higher daily rewards earned. and third, it's a chance to graffiti the blockchain! https://t.co/xwh2prq0l0 https://t.co/ku0oukbfsk	2	3	block proposal eth 20 special occurrence 3 main reason first theyâre rare responsibility network validators second mean higher daily reward earned third chance graffiti blockchain httpstcoxwh2prq0l0 httpstcoku0oukbfsk	26	4.49E-05	(eth)	{'neg': 0.066, 'neu': 0.75, 'pos': 0.184, 'compound': 0.636}	0.636	POSITIVE
21747	3/24/2021	7	bitcoin has a finite coin supply. ether, on the other hand, does not. @christine_dkim and @noelleinmadrid explains how this impacts the investment case of ether in the eyes of investors. https://t.co/cjbdvuceju https://t.co/glnmuapoee	0	0	bitcoin finite coin supply ether hand christine_dkim noelleinmadrid explains impact investment case ether eye investor httpstcocjbdvuceju httpstcoglnmuapoee	14	2.42E-05	(bitcoin)	{'neg': 0.0, 'neu': 0.904, 'pos': 0.096, 'compound': 0.4939}	0.4939	POSITIVE
21730	3/24/2021	10	negative funding rates for btc perpetual futures - in which short futures positions pay a fee to long positions, a signal of bearish sentiment - seems to signal a consolidation (chart by @haobing_shuaike) https://t.co/yd1boijnvs	0	2	negative funding rate btc perpetual future short future position pay fee long position signal bearish sentiment seems signal consolidation chart haobing_shuaike httpstcoyd1boijnvs	22	3.80E-05	(btc)	{'neg': 0.159, 'neu': 0.841, 'pos': 0.0, 'compound': -0.6249}	-0.6249	NEGATIVE
20940	3/24/2021	106	flying standby doesnât always end well, whether in aviation or in #bitcoin. see what i mean in the #crypto airplane: https://t.co/xm8a3lbihi https://t.co/5ngnnwbn9c	7	14	flying standby doesnât always end well whether aviation bitcoin see mean crypto airplane httpstcoxm8a3lbihi httpstco5ngnnwbn9c	229.5	0.00039674	(bitcoin)	{'neg': 0.0, 'neu': 0.905, 'pos': 0.095, 'compound': 0.2732}	0.2732	POSITIVE
20933	3/25/2021	72	one of the comments on this video is âshort and sweet to the point and clearâ. learn for yourself about âstuckâ #bitcoin transactions in less than 5 minutes: https://t.co/twb34te1ii https://t.co/47rqw5lgtq	3	13	one comment video âshort sweet point clearâ learn âstuckâ bitcoin transaction le 5 minute httpstcotwb34te1ii httpstco47rqw5lgtq	158.5	0.000274001	(bitcoin)	{'neg': 0.0, 'neu': 0.903, 'pos': 0.097, 'compound': 0.4588}	0.4588	POSITIVE
20923	3/25/2021	183	new to #bitcoin? wondering what it is and why it matters? watch this: https://t.co/4khqulzddr #crypto https://t.co/qo7yatwzoe	6	55	new bitcoin wondering matter watch httpstco4khqulzddr crypto httpstcoqo7yatwzoe	424	0.000732974	(bitcoin)	{'neg': 0.0, 'neu': 0.911, 'pos': 0.089, 'compound': 0.1179}	0.1179	POSITIVE
21721	3/26/2021	4	âit would leave a lot of loose ends that weâd have to work on and tidy up later, but itâs looking like this [transition] could be months rather than years [away],â said @benjaminion_xyz about the upcoming merge of ethereum and ethereum 2.0. https://t.co/lkbtubixnc	0	0	âit would leave lot loose end weâd work tidy later itâs looking like transition could month rather year awayâ said benjaminion_xyz upcoming merge ethereum ethereum 20 httpstcolkbtubixnc	8	1.38E-05	(ethereum)	{'neg': 0.061, 'neu': 0.867, 'pos': 0.072, 'compound': 0.3612}	0.3612	POSITIVE
20916	3/26/2021	73	want to pay less for #bitcoin transaction fees? learn to use replace by fee and child pays for parent, which are two fee management features your wallet might already have: https://t.co/ltvvsdibjn https://t.co/docbs4suhl	3	17	want pay le bitcoin transaction fee learn use replace fee child pay parent two fee management feature wallet might already httpstcoltvvsdibjn httpstcodocbs4suhl	164.5	0.000284373	(bitcoin)	{'neg': 0.043, 'neu': 0.917, 'pos': 0.04, 'compound': -0.0258}	-0.0258	NEGATIVE
20882	3/27/2021	76	donât forget! tomorrow is this monthâs q&amp;a livestream, top voted topics include #bitcoin energy consumption and transaction fees. set a reminder: https://t.co/bkojmoemee https://t.co/3soibxklog	10	18	donât forget tomorrow monthâs qampa livestream top voted topic include bitcoin energy consumption transaction fee set reminder httpstcobkojmoemee httpstco3soibxklog	175	0.000302525	(bitcoin)	{'neg': 0.076, 'neu': 0.757, 'pos': 0.167, 'compound': 0.3164}	0.3164	POSITIVE
20854	3/28/2021	44	this monthâs open topic q&amp;a livestream starts in 30min. iâll be answering questions about #bitcoin, #ethereum, #lightningnetwork and more! join the chat now: https://t.co/bkojmoemee https://t.co/yrvch8tgdf	2	10	monthâs open topic qampa livestream start 30min iâll answering question bitcoin ethereum lightningnetwork join chat httpstcobkojmoemee httpstcoyrvch8tgdf	99	0.000171143	(ethereum,bitcoin)	{'neg': 0.0, 'neu': 0.896, 'pos': 0.104, 'compound': 0.4186}	0.4186	POSITIVE
19507	3/28/2021	48	the q&amp;a livestream is beginning! join to learn about #crypto, #bitcoin, and open blockchains: https://t.co/bkojmoemee https://t.co/pxnnojwb8b	1	7	qampa livestream beginning join learn crypto bitcoin open blockchains httpstcobkojmoemee httpstcopxnnojwb8b	103.5	0.000178922	(bitcoin)	{'neg': 0.0, 'neu': 0.858, 'pos': 0.142, 'compound': 0.3595}	0.3595	POSITIVE
19499	3/29/2021	0	rt @cryptoeuclid: new episode euclid &amp; oaks 2.0 ð¥ @mysticaloaks @cryptoeuclid andreas antonopoulos @aantonop - live your best life or yâ¦	0	32	rt cryptoeuclid new episode euclid amp oak 20 ð mysticaloaks cryptoeuclid andreas antonopoulos aantonop live best life yâ	32	5.53E-05	(amp)	{'neg': 0.0, 'neu': 0.819, 'pos': 0.181, 'compound': 0.6369}	0.6369	POSITIVE
3809	3/29/2021	564	the @sec_enforcement letter to judge torres objecting to our motion to intervene is the most misleading letter that iâve ever read submitted to a court. sec attorney jorge tenreiro wrote the following: âmovants primary motivation appears to be to reinstate speculative	36	102	sec_enforcement letter judge torres objecting motion intervene misleading letter iâve ever read submitted court sec attorney jorge tenreiro wrote following âmovants primary motivation appears reinstate speculative	1248	0.002157434	(ever)	{'neg': 0.068, 'neu': 0.845, 'pos': 0.087, 'compound': -0.0498}	-0.0498	NEGATIVE
19479	3/31/2021	125	getting a #bitcoin, #ethereum, or #lightningnetwork node up and running? this may help: https://t.co/6gtveovo6l https://t.co/nwraxt7yjx	9	26	getting bitcoin ethereum lightningnetwork node running may help httpstco6gtveovo6l httpstconwraxt7yjx	280.5	0.000484904	(ethereum,bitcoin)	{'neg': 0.0, 'neu': 0.828, 'pos': 0.172, 'compound': 0.4019}	0.4019	POSITIVE
19409	3/31/2021	60	this #bitcoinbasics workshop video has been trending on youtube lately: https://t.co/r7d4abdzsd if you like the content, earn a certificate of completion in the intro to #bitcoin workshop, where you can learn more about the basics of open #blockchains: https://t.co/jrwaxshe3s https://t.co/ufvjoezclg	1	13	bitcoinbasics workshop video trending youtube lately httpstcor7d4abdzsd like content earn certificate completion intro bitcoin workshop learn basic open blockchains httpstcojrwaxshe3s httpstcoufvjoezclg	133.5	0.000230783	(bitcoin)	{'neg': 0.0, 'neu': 0.938, 'pos': 0.062, 'compound': 0.3612}	0.3612	POSITIVE
19396	3/31/2021	257	we've been writing mastering the #lightningnetwork for the past year and we're planning to deliver it in mid 2021. you can help &amp; if you do, you'll get to add your name as a contributor! we need technical &amp; non-technical help. watch, learn, &amp; contribute: https://t.co/fprasrtdvq	16	16	weve writing mastering lightningnetwork past year planning deliver mid 2021 help amp youll get add name contributor need technical amp nontechnical help watch learn amp contribute httpstcofprasrtdvq	538	0.000930048	(amp)	{'neg': 0.0, 'neu': 0.883, 'pos': 0.117, 'compound': 0.69}	0.69	POSITIVE
12879	3/31/2021	893	$ltc $doge $zec $etc $xmr $dgb $ewt $om you are welcome	186	97	ltc doge zec etc xmr dgb ewt om welcome	1976	0.003415937	(doge,dgb,ltc,xmr,zec,etc)	{'neg': 0.0, 'neu': 0.769, 'pos': 0.231, 'compound': 0.4588}	0.4588	POSITIVE
12875	3/31/2021	119	forgot $mana though	44	10	forgot mana though	270	0.000466753	(mana)	{'neg': 0.0, 'neu': 1.0, 'pos': 0.0, 'compound': 0.0}	0	NEUTRAL
14667	3/31/2021	166	etc is gaining strength against btc in what appears to be a fulcrum bottom with a higher low/higher high trend reversal at its base. its classic, very original and im buying more of it https://t.co/yjcvljf3rp	41	26	etc gaining strength btc appears fulcrum bottom higher lowhigher high trend reversal base classic original im buying httpstcoyjcvljf3rp	378.5	0.000654318	(btc,etc)	{'neg': 0.0, 'neu': 0.777, 'pos': 0.223, 'compound': 0.8221}	0.8221	POSITIVE
20146	3/31/2021	6	historically, the btc/eth 1m iv spread has proven a reliable indicator of upcoming shifts in market leadership. it has recently dropped to 5%, perhaps indicating a shift back towards bitcoin after several weeks focused on ether. (chart via @skewdotcom) https://t.co/wmac7bszwj	1	1	historically btceth 1m iv spread proven reliable indicator upcoming shift market leadership recently dropped 5 perhaps indicating shift back towards bitcoin several week focused ether chart via skewdotcom httpstcowmac7bszwj	13.5	2.33E-05	(bitcoin)	{'neg': 0.0, 'neu': 0.934, 'pos': 0.066, 'compound': 0.3818}	0.3818	POSITIVE
20141	3/31/2021	10	according to @kaikodata, btc-usd vs. btc-usdt trading volume can be considered an indicator of institutional inflows into crypto. after soaring in q4, it has trended down in q1, indicating that institutions are no longer the driver of btc markets. https://t.co/zvhfcdpupi https://t.co/awe8qwjmxz	0	2	according kaikodata btcusd v btcusdt trading volume considered indicator institutional inflow crypto soaring q4 trended q1 indicating institution longer driver btc market httpstcozvhfcdpupi httpstcoawe8qwjmxz	22	3.80E-05	(btc)	{'neg': 0.052, 'neu': 0.948, 'pos': 0.0, 'compound': -0.296}	-0.296	NEGATIVE
19386	4/1/2021	60	fractional reserveâ¦ #aviation?!? yes, itâs one of my latest analogies to help you understand how #crypto ownership really works. if youâve ever been on an airplane, youâll get it. watch &amp; learn the #crypto airplane: https://t.co/xm8a3lbihi	5	16	fractional reserveâ aviation yes itâs one latest analogy help understand crypto ownership really work youâve ever airplane youâll get watch amp learn crypto airplane httpstcoxm8a3lbihi	138.5	0.000239427	(amp,ever)	{'neg': 0.0, 'neu': 0.849, 'pos': 0.151, 'compound': 0.7229}	0.7229	POSITIVE
20137	4/1/2021	16	so, itâs official, btc has just had its best q1 performance **ever**. (chart @skewdotcom) https://t.co/f4cpma2z2e	2	5	itâs official btc best q1 performance ever chart skewdotcom httpstcof4cpma2z2e	38	6.57E-05	(btc,ever)	{'neg': 0.0, 'neu': 0.769, 'pos': 0.231, 'compound': 0.6369}	0.6369	POSITIVE
20134	4/1/2021	22	coindesk research's q1 2021 quarterly review is out! feast your data-hungry eyes on 100+ slides that highlight some of the main trends and developments in bitcoin, ethereum, defi, stablecoins, nfts and more https://t.co/cewfa49r2t	2	10	coindesk research q1 2021 quarterly review feast datahungry eye 100 slide highlight main trend development bitcoin ethereum defi stablecoins nfts httpstcocewfa49r2t	55	9.51E-05	(ethereum,bitcoin)	{'neg': 0.0, 'neu': 0.922, 'pos': 0.078, 'compound': 0.4003}	0.4003	POSITIVE
5751	4/1/2021	509	an @sec_enforcement ð @ripple thread: the most important decision a prosecutor makes is at the very beginning when he decides who to charge and what to charge. @mrfreshtime showed us the video of clayton favoring going after the individual executives and not just the company.	27	127	sec_enforcement ð ripple thread important decision prosecutor make beginning decides charge charge mrfreshtime showed u video clayton favoring going individual executive company	1158.5	0.002002714	(ripple)	{'neg': 0.0, 'neu': 0.896, 'pos': 0.104, 'compound': 0.5984}	0.5984	POSITIVE
19369	4/2/2021	163	for that person in your life whoâs new to #crypto and needs the facts: https://t.co/4khqulzddr #bitcoin https://t.co/nfxuezfsc4	3	46	person life whoâs new crypto need fact httpstco4khqulzddr bitcoin httpstconfxuezfsc4	373.5	0.000645674	(bitcoin)	{'neg': 0.0, 'neu': 1.0, 'pos': 0.0, 'compound': 0.0}	0	NEUTRAL
19346	4/2/2021	48	talked about what an #nft is, and whether or not they can expire in this recent video! https://t.co/bkojmoemee #ethereum #nfts #nftcollectibles https://t.co/pyza4flozp	2	9	talked nft whether expire recent video httpstcobkojmoemee ethereum nfts nftcollectibles httpstcopyza4flozp	106	0.000183244	(ethereum)	{'neg': 0.0, 'neu': 1.0, 'pos': 0.0, 'compound': 0.0}	0	NEUTRAL
19352	4/2/2021	30	â¡#masteringethereum ya estã¡ disponible en espaã±ol en la tienda de aantonop! â¡por favor, ayãºdenme a difundir este mensaje entre las comunidades de habla hispana a las que pudieran formar parte! https://t.co/hxcpjbyuzq #ethereum https://t.co/cleaxln8ad	2	10	âmasteringethereum ya estã disponible en espaãol en la tienda de aantonop âpor favor ayãºdenme difundir este mensaje entre la comunidades de habla hispana la que pudieran formar parte httpstcohxcpjbyuzq ethereum httpstcocleaxln8ad	71	0.000122739	(ethereum)	{'neg': 0.0, 'neu': 0.901, 'pos': 0.099, 'compound': 0.508}	0.508	POSITIVE
19360	4/2/2021	144	why does #bitcoin matter? (no, it's not for the lambos &amp; teslas) hereâs a video to remind you: https://t.co/4khqulzddr watch &amp; share #cryptocurrency #crypto #btc #newtobitcoin https://t.co/itfevgnupi	10	34	bitcoin matter lambos amp tesla hereâs video remind httpstco4khqulzddr watch amp share cryptocurrency crypto btc newtobitcoin httpstcoitfevgnupi	327	0.000565289	(bitcoin,amp,btc)	{'neg': 0.0, 'neu': 0.879, 'pos': 0.121, 'compound': 0.3182}	0.3182	POSITIVE
20128	4/2/2021	11	google searches for âethereumâ reached all-time highs this quarter, even beating the frenzy of 2017. not so for bitcoin â they are still below indexed levels of that crazy period. a sign of a leadership shift, or just catching up? https://t.co/vflhq37kt3	1	4	google search âethereumâ reached alltime high quarter even beating frenzy 2017 bitcoin â still indexed level crazy period sign leadership shift catching httpstcovflhq37kt3	26.5	4.58E-05	(bitcoin)	{'neg': 0.175, 'neu': 0.794, 'pos': 0.032, 'compound': -0.743}	-0.743	NEGATIVE
20131	4/2/2021	4	our 2021 q1 quarterly review looks at the evolution of crypto markets, with both on-chain and off-chain data. for instance, funding rates â for btc, theyâve been consistently positive over q1, highlighting the bullish sentiment. https://t.co/qpcpui6mos https://t.co/iogmzmnoyy	0	1	2021 q1 quarterly review look evolution crypto market onchain offchain data instance funding rate â btc theyâve consistently positive q1 highlighting bullish sentiment httpstcoqpcpui6mos httpstcoiogmzmnoyy	9	1.56E-05	(btc)	{'neg': 0.0, 'neu': 0.909, 'pos': 0.091, 'compound': 0.5574}	0.5574	POSITIVE
20116	4/3/2021	17	the top performing cryptocurrencies for q1 were the tokens for the cardano blockchain (ada) and the 0x decentralized exchange protocol (zrx), with btc coming in at a relatively modest 100%. none in the coindesk 20 had down performances in the quarter. https://t.co/8qhjgyg8nu https://t.co/likft5njkg	1	7	top performing cryptocurrencies q1 token cardano blockchain ada 0x decentralized exchange protocol zrx btc coming relatively modest 100 none coindesk 20 performance quarter httpstco8qhjgyg8nu httpstcolikft5njkg	41.5	7.17E-05	(btc,cardano,zrx,0x,ada)	{'neg': 0.0, 'neu': 0.958, 'pos': 0.042, 'compound': 0.2023}	0.2023	POSITIVE
19339	4/3/2021	86	does running a node at home make you a target? i address this and other security concerns about running a node in this q&amp;a: https://t.co/6gtveovo6l #crypto #bitcoin https://t.co/lcpikytvml	9	20	running node home make target address security concern running node qampa httpstco6gtveovo6l crypto bitcoin httpstcolcpikytvml	196.5	0.000339692	(bitcoin)	{'neg': 0.0, 'neu': 0.906, 'pos': 0.094, 'compound': 0.34}	0.34	POSITIVE
19331	4/3/2021	93	want to learn more about #defi? watch this video where i answered 9 different questions about it: https://t.co/mam0jglap6 #ethereum https://t.co/mpnr6oqa5b	4	17	want learn defi watch video answered 9 different question httpstcomam0jglap6 ethereum httpstcompnr6oqa5b	205	0.000354386	(ethereum)	{'neg': 0.0, 'neu': 0.929, 'pos': 0.071, 'compound': 0.0772}	0.0772	POSITIVE
19323	4/3/2021	86	would voting be better with #blockchain technology? the hosts of @speakingofbitcoin discuss! listen: https://t.co/mjr0h41vg3 #bitcoin #blockchainvoting #democracy https://t.co/jjymtbsrbo	7	17	would voting better blockchain technology host speakingofbitcoin discus listen httpstcomjr0h41vg3 bitcoin blockchainvoting democracy httpstcojjymtbsrbo	192.5	0.000332777	(bitcoin)	{'neg': 0.0, 'neu': 0.842, 'pos': 0.158, 'compound': 0.4926}	0.4926	POSITIVE
20119	4/3/2021	5	q1 ended with eth outperforming btc yet again â both significantly outperformed major macro indicators such as the s&amp;p 500, gold and the tlt long bond index. more in our q1 2021 quarterly reviewâ¦ https://t.co/hbwe9i64zp https://t.co/egpnjccpzi	0	2	q1 ended eth outperforming btc yet â significantly outperformed major macro indicator sampp 500 gold tlt long bond index q1 2021 quarterly reviewâ httpstcohbwe9i64zp httpstcoegpnjccpzi	12	2.07E-05	(eth,btc)	{'neg': 0.0, 'neu': 1.0, 'pos': 0.0, 'compound': 0.0}	0	NEUTRAL
19306	4/4/2021	59	âcan you explain the difference between replace by fee and child pays parent? what are the use cases?â you asked; hereâs the answer: https://t.co/ltvvsdibjn #bitcoin #btc https://t.co/omaesygfsj	7	9	âcan explain difference replace fee child pay parent use casesâ asked hereâs answer httpstcoltvvsdibjn bitcoin btc httpstcoomaesygfsj	130.5	0.000225597	(bitcoin,btc)	{'neg': 0.0, 'neu': 1.0, 'pos': 0.0, 'compound': 0.0}	0	NEUTRAL
20112	4/4/2021	6	conventional wisdom says that when a lot of bitcoin exits exchanges, hodlers are socking away coins in cold storage. @galenmoore points out that the reality is more complicated, and involves another important digital asset: stablecoins https://t.co/nukh0xgt9o	2	0	conventional wisdom say lot bitcoin exit exchange hodlers socking away coin cold storage galenmoore point reality complicated involves another important digital asset stablecoins httpstconukh0xgt9o	13	2.25E-05	(bitcoin)	{'neg': 0.0, 'neu': 0.806, 'pos': 0.194, 'compound': 0.7717}	0.7717	POSITIVE
19314	4/4/2021	194	someone new to #bitcoin and asking you all about it? hereâs a video for that: https://t.co/4khqulzddr #cryptocurrency #crypto https://t.co/mtrnqpzxs4	17	47	someone new bitcoin asking hereâs video httpstco4khqulzddr cryptocurrency crypto httpstcomtrnqpzxs4	443.5	0.000766684	(bitcoin)	{'neg': 0.0, 'neu': 1.0, 'pos': 0.0, 'compound': 0.0}	0	NEUTRAL
20106	4/5/2021	2	btc futures trading volumes was more or less flat in q1, with occasional spikes. open interest, however, continued to grow, pointing to increasing leverage which can be taken as a sign of increasing trading (rather than investing) activity. https://t.co/xvvqlpgcwb https://t.co/ampgh1noin	0	2	btc future trading volume le flat q1 occasional spike open interest however continued grow pointing increasing leverage taken sign increasing trading rather investing activity httpstcoxvvqlpgcwb httpstcoampgh1noin	6	1.04E-05	(btc)	{'neg': 0.0, 'neu': 0.927, 'pos': 0.073, 'compound': 0.4588}	0.4588	POSITIVE
20107	4/5/2021	10	the latest monthly review from @kaikodata shows that usd-based bitcoin volume started to grow relative to usdt-based bitcoin volume at the start of the latest bull run, highlighting the role of institutional inflows. https://t.co/zkmdhrntv0 https://t.co/mh4vk0ypbr	0	5	latest monthly review kaikodata show usdbased bitcoin volume started grow relative usdtbased bitcoin volume start latest bull run highlighting role institutional inflow httpstcozkmdhrntv0 httpstcomh4vk0ypbr	25	4.32E-05	(bitcoin)	{'neg': 0.0, 'neu': 1.0, 'pos': 0.0, 'compound': 0.0}	0	NEUTRAL
20110	4/5/2021	9	in q1, the btc market cap passed the symbolic $1tn mark in q1 â this is significant as, for many institutional investors, an asset is only worth considering once it reaches a certain size. see more in our latest quarterly review! https://t.co/fgwzrjwlul https://t.co/qse0yiudih	0	2	q1 btc market cap passed symbolic 1tn mark q1 â significant many institutional investor asset worth considering reach certain size see latest quarterly review httpstcofgwzrjwlul httpstcoqse0yiudih	20	3.46E-05	(btc)	{'neg': 0.0, 'neu': 0.791, 'pos': 0.209, 'compound': 0.7777}	0.7777	POSITIVE
19282	4/6/2021	0	rt @renepickhardt: after several discussions with @aantonop &amp; @roasbeef i have finally created an architecture diagram for the #lightningneâ¦	0	107	rt renepickhardt several discussion aantonop amp roasbeef finally created architecture diagram lightningneâ	107	0.000184972	(amp)	{'neg': 0.0, 'neu': 0.895, 'pos': 0.105, 'compound': 0.25}	0.25	POSITIVE
20000	4/6/2021	5	the q4 surge in btc tx count and total value transferred trailed off in q1, hinting at greater holding behavior. and the growth in average btc tx size in usd levelled off, even in the face of the price increase, indicating more small-holder participation. https://t.co/mcmnqnlnhs https://t.co/jhe9c51iqu	0	1	q4 surge btc tx count total value transferred trailed q1 hinting greater holding behavior growth average btc tx size usd levelled even face price increase indicating smallholder participation httpstcomcmnqnlnhs httpstcojhe9c51iqu	11	1.90E-05	(btc,usd)	{'neg': 0.0, 'neu': 0.73, 'pos': 0.27, 'compound': 0.9153}	0.9153	POSITIVE
20008	4/6/2021	7	although ethereum mean transaction fees are off their late-feb highs (and the eye-watering levels of sept 2020), they are still uncomfortably high for most casual users and make it expensive to be an active eth user. (chart @glassnode) https://t.co/bsamzxdbwz	0	1	although ethereum mean transaction fee latefeb high eyewatering level sept 2020 still uncomfortably high casual user make expensive active eth user chart glassnode httpstcobsamzxdbwz	15	2.59E-05	(ethereum,eth)	{'neg': 0.062, 'neu': 0.828, 'pos': 0.11, 'compound': 0.2716}	0.2716	POSITIVE
20071	4/6/2021	8	institutional and long-term investors tend to favor spot exchanges, so when the btc spot-futures ratio starts to decline, it can be taken as a sign that traders are starting to account for more market activity. https://t.co/yahmddmspa https://t.co/hv46ccx0xf	0	4	institutional longterm investor tend favor spot exchange btc spotfutures ratio start decline taken sign trader starting account market activity httpstcoyahmddmspa httpstcohv46ccx0xf	20	3.46E-05	(btc)	{'neg': 0.0, 'neu': 0.928, 'pos': 0.072, 'compound': 0.4019}	0.4019	POSITIVE
19216	4/7/2021	12	the number of non-zero accounts on ethereum grew by 10% in q1 2021. the growth was largely concentrated in small holdings, while the number of accounts holding over 1,000 eth fell by 8%. this could be a sign of profit taking. https://t.co/1auyozi9kg https://t.co/gt1sqhpgvl	1	4	number nonzero account ethereum grew 10 q1 2021 growth largely concentrated small holding number account holding 1000 eth fell 8 could sign profit taking httpstco1auyozi9kg httpstcogt1sqhpgvl	28.5	4.93E-05	(ethereum,eth)	{'neg': 0.0, 'neu': 0.824, 'pos': 0.176, 'compound': 0.7269}	0.7269	POSITIVE
19991	4/7/2021	42	the gradual increase of btc options volumes relative to spot + futures over most of q1 points to the deepening sophistication of the market, but reminds us that there is still considerable maturation ahead. see more on btc markets in our latest report: https://t.co/1wrwszxi0k https://t.co/hggg4vjuk7	4	7	gradual increase btc option volume relative spot future q1 point deepening sophistication market reminds u still considerable maturation ahead see btc market latest report httpstco1wrwszxi0k httpstcohggg4vjuk7	93	0.00016077	(btc)	{'neg': 0.0, 'neu': 0.963, 'pos': 0.037, 'compound': 0.1655}	0.1655	POSITIVE
19245	4/7/2021	9	ethereumâs hashrate increased 160% over the past quarter. the jump is driven by an increase in miner revenue, itself a consequence of a higher eth price. daily miner revenue reached an all-time high on feburary 22, 2021 at $57 million. https://t.co/6bcozdgaqb https://t.co/tgsdkcan4p	0	2	ethereumâs hashrate increased 160 past quarter jump driven increase miner revenue consequence higher eth price daily miner revenue reached alltime high feburary 22 2021 57 million httpstco6bcozdgaqb httpstcotgsdkcan4p	20	3.46E-05	(eth)	{'neg': 0.0, 'neu': 0.864, 'pos': 0.136, 'compound': 0.5859}	0.5859	POSITIVE
19223	4/7/2021	6	did you know? decentralized exchanges also called dexes are the most popular decentralized applications (dapps) by active users according to data from @dappradar. ethereum dex @uniswap ranked number one with an estimated 55,000 users. https://t.co/xk8cgl5jhg https://t.co/lkif48kmez	0	3	know decentralized exchange also called dexes popular decentralized application dapps active user according data dappradar ethereum dex uniswap ranked number one estimated 55000 user httpstcoxk8cgl5jhg httpstcolkif48kmez	15	2.59E-05	(ethereum,uniswap)	{'neg': 0.0, 'neu': 0.823, 'pos': 0.177, 'compound': 0.7264}	0.7264	POSITIVE
19158	4/8/2021	2	a twist in the tether (usdt) stablecoin story is the strong q1 growth of transactions on the tron blockchain , while ethereum-based usdt transactions declined. this is probably most likely due to the sharp increase in ethereum transaction fees. https://t.co/4tl4liccsv https://t.co/tjf3vlse05	0	2	twist tether usdt stablecoin story strong q1 growth transaction tron blockchain ethereumbased usdt transaction declined probably likely due sharp increase ethereum transaction fee httpstco4tl4liccsv httpstcotjf3vlse05	6	1.04E-05	(ethereum,usdt,tron,tether)	{'neg': 0.0, 'neu': 0.814, 'pos': 0.186, 'compound': 0.802}	0.802	POSITIVE
19185	4/8/2021	5	volatility in most of the top crypto assets by market capitalization settled down a bit in q1 2021. $ada ended up with the highest volatility, unsurprising given its breakout entrance into the top market capitalization echelons. https://t.co/qfsagx9wfs https://t.co/gv7o9q9pde	0	2	volatility top crypto asset market capitalization settled bit q1 2021 ada ended highest volatility unsurprising given breakout entrance top market capitalization echelon httpstcoqfsagx9wfs httpstcogv7o9q9pde	12	2.07E-05	(ada)	{'neg': 0.0, 'neu': 0.854, 'pos': 0.146, 'compound': 0.5896}	0.5896	POSITIVE
19192	4/8/2021	9	eth market capitalization has more than doubled in q1 2021, passing the $200 billion mark on a handful of occasions. for context, etherâs market cap is over 13x its level just a year ago. https://t.co/rdgrxllnk4 https://t.co/n8kuc1ekec	0	2	eth market capitalization doubled q1 2021 passing 200 billion mark handful occasion context etherâs market cap 13x level year ago httpstcordgrxllnk4 httpstcon8kuc1ekec	20	3.46E-05	(eth)	{'neg': 0.0, 'neu': 1.0, 'pos': 0.0, 'compound': 0.0}	0	NEUTRAL
19273	4/8/2021	115	if you canât afford one whole #bitcoin, hereâs what you can do instead: https://t.co/usn8qqhrl2 https://t.co/wojh8bhgrc	8	24	canât afford one whole bitcoin hereâs instead httpstcousn8qqhrl2 httpstcowojh8bhgrc	258	0.000446008	(bitcoin)	{'neg': 0.0, 'neu': 1.0, 'pos': 0.0, 'compound': 0.0}	0	NEUTRAL
19199	4/8/2021	3	several eth investment products as well as the emergence of new funds have opened the door to greater institutional interest in ethereum. donât believe us? take a look at this timeline of events. https://t.co/lug4dqllbi https://t.co/8sdupuyrn8	0	2	several eth investment product well emergence new fund opened door greater institutional interest ethereum donât believe u take look timeline event httpstcolug4dqllbi httpstco8sdupuyrn8	8	1.38E-05	(ethereum,eth)	{'neg': 0.0, 'neu': 0.803, 'pos': 0.197, 'compound': 0.765}	0.765	POSITIVE
19268	4/9/2021	232	in #bitcoin, privacy isn't a one and done sort of thing, but here are the simple ways you can increase #privacy on your bitcoin transactions right now: https://t.co/fnadsxffcu https://t.co/eobspssold	14	60	bitcoin privacy isnt one done sort thing simple way increase privacy bitcoin transaction right httpstcofnadsxffcu httpstcoeobspssold	531	0.000917947	(bitcoin)	{'neg': 0.0, 'neu': 0.902, 'pos': 0.098, 'compound': 0.4497}	0.4497	POSITIVE
19260	4/9/2021	59	weâve added playlists for #bitcoin, #ethereum, and #lightningnetwork q&amp;as! check it out: https://t.co/oqsjexihuz https://t.co/vmznxihyxd	5	13	weâve added playlist bitcoin ethereum lightningnetwork qampas check httpstcooqsjexihuz httpstcovmznxihyxd	133.5	0.000230783	(ethereum,bitcoin)	{'neg': 0.0, 'neu': 1.0, 'pos': 0.0, 'compound': 0.0}	0	NEUTRAL
19142	4/9/2021	4	the first episode in our 4-part live webinar series on q1 2021 market trends is all about bitcoin. $btc market cap passed the symbolic $1 trillion mark after starting the year at 12-month high. learn more next monday, apr. 12. https://t.co/dxiqmbdesj https://t.co/9nyu3xv5xf	0	0	first episode 4part live webinar series q1 2021 market trend bitcoin btc market cap passed symbolic 1 trillion mark starting year 12month high learn next monday apr 12 httpstcodxiqmbdesj httpstco9nyu3xv5xf	8	1.38E-05	(bitcoin,btc)	{'neg': 0.0, 'neu': 1.0, 'pos': 0.0, 'compound': 0.0}	0	NEUTRAL
19236	4/10/2021	191	in this 7min video, i review strategies from simple to advanced to help you maintain #privacy when using #bitcoin: https://t.co/7kfnimji3m https://t.co/tug083ux9p	12	66	7min video review strategy simple advanced help maintain privacy using bitcoin httpstco7kfnimji3m httpstcotug083ux9p	454	0.000784836	(bitcoin)	{'neg': 0.0, 'neu': 0.793, 'pos': 0.207, 'compound': 0.5719}	0.5719	POSITIVE
19238	4/10/2021	126	so you transferred your #bitcoin with a low fee and it's been unconfirmed for 10 days. what should you do? learn in 4min: https://t.co/twb34te1ii #crypto https://t.co/xmrwklkx8p	18	20	transferred bitcoin low fee unconfirmed 10 day learn 4min httpstcotwb34te1ii crypto httpstcoxmrwklkx8p	281	0.000485768	(bitcoin)	{'neg': 0.135, 'neu': 0.865, 'pos': 0.0, 'compound': -0.3818}	-0.3818	NEGATIVE
19095	4/11/2021	14	in the latest crypto long &amp; short, @noelleinmadrid looks at the broader geopolitical context of peter thiel's remarks about china "weaponizing" bitcoin. taking into account the broader context, his warning is really about the cost of inaction. https://t.co/qmrc13achu	1	4	latest crypto long amp short noelleinmadrid look broader geopolitical context peter thiels remark china weaponizing bitcoin taking account broader context warning really cost inaction httpstcoqmrc13achu	32.5	5.62E-05	(bitcoin,amp)	{'neg': 0.109, 'neu': 0.891, 'pos': 0.0, 'compound': -0.5267}	-0.5267	NEGATIVE
19112	4/11/2021	12	according to a @glassnode chart, miners are holding on to their earned bitcoin again, after being net sellers for most of the year to date. this is bullish as 1) indicates miners are feeling optimistic, and 2) removes more supply from circulation. https://t.co/u0rdrj7pzi https://t.co/9ekqcsldki	0	4	according glassnode chart miner holding earned bitcoin net seller year date bullish 1 indicates miner feeling optimistic 2 remove supply circulation httpstcou0rdrj7pzi httpstco9ekqcsldki	28	4.84E-05	(bitcoin)	{'neg': 0.0, 'neu': 0.915, 'pos': 0.085, 'compound': 0.4215}	0.4215	POSITIVE
19228	4/11/2021	47	we offer a referral program for aantonop workshops: if you like #chooseyourwallet share your referral code with a #crypto friend! if they purchase $10 or more within 30 days of visiting with your link, their purchase is counted towards your next discount: https://t.co/ezlnod9yfo	3	7	offer referral program aantonop workshop like chooseyourwallet share referral code crypto friend purchase 10 within 30 day visiting link purchase counted towards next discount httpstcoezlnod9yfo	102.5	0.000177193	(link)	{'neg': 0.0, 'neu': 0.823, 'pos': 0.177, 'compound': 0.8016}	0.8016	POSITIVE
19229	4/11/2021	86	#crypto wallets, backup, &amp; recovery tips in 10min: https://t.co/ywbkkls4va https://t.co/qh2jkdp8hm	6	20	crypto wallet backup amp recovery tip 10min httpstcoywbkkls4va httpstcoqh2jkdp8hm	195	0.000337099	(amp)	{'neg': 0.0, 'neu': 1.0, 'pos': 0.0, 'compound': 0.0}	0	NEUTRAL
17700	4/12/2021	61	the first quarter of 2021 saw the successful launch of 3 bitcoin etfs on the toronto stock exchange. this among other factors illustrates why the @sec_news faces increased pressure to approve a u.s.-traded bitcoin etf this year. https://t.co/fkukrklcar https://t.co/odpqlxmkpx	10	14	first quarter 2021 saw successful launch 3 bitcoin etf toronto stock exchange among factor illustrates sec_news face increased pressure approve ustraded bitcoin etf year httpstcofkukrklcar httpstcoodpqlxmkpx	141	0.000243749	(bitcoin)	{'neg': 0.052, 'neu': 0.808, 'pos': 0.14, 'compound': 0.5719}	0.5719	POSITIVE
17635	4/12/2021	33	visit the aantonop shop to learn about #bitcoin from books and workshops, then show off your understanding with swag. discounts when you buy our bundles from https://t.co/hxcpjbyuzq #crypto https://t.co/trtopivrkn	3	6	visit aantonop shop learn bitcoin book workshop show understanding swag discount buy bundle httpstcohxcpjbyuzq crypto httpstcotrtopivrkn	73.5	0.00012706	(bitcoin)	{'neg': 0.0, 'neu': 1.0, 'pos': 0.0, 'compound': 0.0}	0	NEUTRAL
17708	4/12/2021	5	$usdt is issued from 8 different blockchains, making it the most flexible stablecoin in circulation. data on most is difficult to extract, so for the purposes of our quarterly review, we highlight data from the 2 most significant: ethereum and tron. https://t.co/5nf3lkfsue https://t.co/drchhejnb4	0	1	usdt issued 8 different blockchains making flexible stablecoin circulation data difficult extract purpose quarterly review highlight data 2 significant ethereum tron httpstco5nf3lkfsue httpstcodrchhejnb4	11	1.90E-05	(ethereum,usdt,tron)	{'neg': 0.06, 'neu': 0.796, 'pos': 0.144, 'compound': 0.4419}	0.4419	POSITIVE
19070	4/12/2021	40	eth spot trading volume spiked dramatically at the end of 2020 as a result of bullish market trends and ongoing user frenzy for #defi applications on ethereum. in q1, eth trading volumes trended down. find out why. https://t.co/du5y9nlr6r https://t.co/zdqm478d5t	3	11	eth spot trading volume spiked dramatically end 2020 result bullish market trend ongoing user frenzy defi application ethereum q1 eth trading volume trended find httpstcodu5y9nlr6r httpstcozdqm478d5t	92.5	0.000159906	(ethereum,eth)	{'neg': 0.059, 'neu': 0.941, 'pos': 0.0, 'compound': -0.3182}	-0.3182	NEGATIVE
19083	4/12/2021	7	what multiple should #coinbase trade on? like exchanges or like growth stocks? coin will probably be highly correlated to the btc price, and correlations between btc and representative growth and exchange stocks are all over the place. #coinbase https://t.co/tfwfdhsisz	0	2	multiple coinbase trade like exchange like growth stock coin probably highly correlated btc price correlation btc representative growth exchange stock place coinbase httpstcotfwfdhsisz	16	2.77E-05	(btc)	{'neg': 0.0, 'neu': 0.768, 'pos': 0.232, 'compound': 0.8611}	0.8611	POSITIVE
17682	4/13/2021	4	the top defi asset by quarterly returns was governance token $uni, which holders can use to participate in votes on new developments and changes to the decentralized exchange @uniswap. https://t.co/izm2valpnn https://t.co/cqtwf8xkco	0	1	top defi asset quarterly return governance token uni holder use participate vote new development change decentralized exchange uniswap httpstcoizm2valpnn httpstcocqtwf8xkco	9	1.56E-05	(uniswap)	{'neg': 0.0, 'neu': 0.871, 'pos': 0.129, 'compound': 0.5106}	0.5106	POSITIVE
17678	4/13/2021	5	the ratio of eth spot market volumes relative to eth futures rose sharply in early q1, reflecting growing interest from institutional and long-term investors who tend to favor spot markets rather than more short-term futures positions. https://t.co/i5jeurcead https://t.co/mqgrtli8yw	0	1	ratio eth spot market volume relative eth future rose sharply early q1 reflecting growing interest institutional longterm investor tend favor spot market rather shortterm future position httpstcoi5jeurcead httpstcomqgrtli8yw	11	1.90E-05	(eth,rose)	{'neg': 0.0, 'neu': 0.825, 'pos': 0.175, 'compound': 0.7506}	0.7506	POSITIVE
17667	4/13/2021	7	bitcoin mining revenue reached an all-time high in march. this is a function of rising transaction fees and btc price. as mining revenue increases, it is also likely to fuel more investment in and innovation for mining technology. https://t.co/1mnpdmxzeh https://t.co/a1wtoomk2v	0	1	bitcoin mining revenue reached alltime high march function rising transaction fee btc price mining revenue increase also likely fuel investment innovation mining technology httpstco1mnpdmxzeh httpstcoa1wtoomk2v	15	2.59E-05	(bitcoin,btc)	{'neg': 0.0, 'neu': 0.902, 'pos': 0.098, 'compound': 0.4588}	0.4588	POSITIVE
17613	4/13/2021	105	did you know i have a free #bitcoin introductory workshop? learn more and register right meow! https://t.co/ezlnod9yfo https://t.co/6zqocjn72o	12	20	know free bitcoin introductory workshop learn register right meow httpstcoezlnod9yfo httpstco6zqocjn72o	236	0.000407976	(bitcoin)	{'neg': 0.0, 'neu': 0.807, 'pos': 0.193, 'compound': 0.5562}	0.5562	POSITIVE
17627	4/13/2021	98	we've been writing mastering the lightning network for the past year &amp; we're planning to deliver it in mid 2021. you can help &amp; if you do, you'll get to add your name as a contributor! we need technical and non-technical help. watch, learn, &amp; contribute: https://t.co/fprasrtdvq https://t.co/dyjlcd18my	6	17	weve writing mastering lightning network past year amp planning deliver mid 2021 help amp youll get add name contributor need technical nontechnical help watch learn amp contribute httpstcofprasrtdvq httpstcodyjlcd18my	216	0.000373402	(amp)	{'neg': 0.0, 'neu': 0.888, 'pos': 0.112, 'compound': 0.69}	0.69	POSITIVE
17623	4/14/2021	5	our latest @coindesk quarterly review covers the main developments in crypto markets in q1, including the surge in btc spot trading volumes, dominated by â you guessed it â #coinbase. https://t.co/x0fawcwpuy https://t.co/axn3qcmjxa	0	2	latest coindesk quarterly review cover main development crypto market q1 including surge btc spot trading volume dominated â guessed â coinbase httpstcox0fawcwpuy httpstcoaxn3qcmjxa	12	2.07E-05	(btc)	{'neg': 0.0, 'neu': 1.0, 'pos': 0.0, 'compound': 0.0}	0	NEUTRAL
17628	4/14/2021	6	from @chainalysis, crypto-to-fiat exchanges (such as #coinbase) have been attracting more bitcoin than crypto-to-crypto exchanges â making crypto-to-fiat exchanges the greatest sources of liquidity in the market. https://t.co/xqy7pa1srr	1	1	chainalysis cryptotofiat exchange coinbase attracting bitcoin cryptotocrypto exchange â making cryptotofiat exchange greatest source liquidity market httpstcoxqy7pa1srr	13.5	2.33E-05	(bitcoin)	{'neg': 0.0, 'neu': 0.781, 'pos': 0.219, 'compound': 0.8074}	0.8074	POSITIVE
17641	4/14/2021	61	stablecoins continued their roaring supply growth in q1, more than doubling to reach over $60 billion in circulating supply value. tether (usdt) supply more than doubled over the quarter while usdc more than tripled. https://t.co/dejbnpjg5a https://t.co/jlup69683d	11	12	stablecoins continued roaring supply growth q1 doubling reach 60 billion circulating supply value tether usdt supply doubled quarter usdc tripled httpstcodejbnpjg5a httpstcojlup69683d	139.5	0.000241155	(usdt,usdc,tether)	{'neg': 0.0, 'neu': 0.844, 'pos': 0.156, 'compound': 0.6249}	0.6249	POSITIVE
17634	4/14/2021	12	total value locked in eth 2.0 surpassed $8 billion in the beginning of april and is now nearing $9 billion worth of ether. as of the end of q1 2021, eth 2.0 was the 5th largest pos network by staked value. @christine_dkim reports. https://t.co/ymrm4qo68u https://t.co/k0ezfdszvl	1	6	total value locked eth 20 surpassed 8 billion beginning april nearing 9 billion worth ether end q1 2021 eth 20 5th largest po network staked value christine_dkim report httpstcoymrm4qo68u httpstcok0ezfdszvl	30.5	5.27E-05	(eth)	{'neg': 0.0, 'neu': 0.862, 'pos': 0.138, 'compound': 0.6908}	0.6908	POSITIVE
17632	4/14/2021	8	btc on-chain liquidity has been declining for the past year but especially so this past quarter. a low coin liquidity has the potential to exacerbate price movements on both the upside and the downside. https://t.co/bgky7qiodx https://t.co/f8xcbotefk	0	1	btc onchain liquidity declining past year especially past quarter low coin liquidity potential exacerbate price movement upside downside httpstcobgky7qiodx httpstcof8xcbotefk	17	2.94E-05	(btc)	{'neg': 0.135, 'neu': 0.865, 'pos': 0.0, 'compound': -0.631}	-0.631	NEGATIVE
17455	4/15/2021	30	the latest increase in fees on bitcoin has been driven by the increase in btc price. in native unit terms, btc transaction fees have been fairly stable throughout q1 2021. #coindeskresearch https://t.co/7gmtfh6cxt https://t.co/hc9a2xl6nk	1	8	latest increase fee bitcoin driven increase btc price native unit term btc transaction fee fairly stable throughout q1 2021 coindeskresearch httpstco7gmtfh6cxt httpstcohc9a2xl6nk	68.5	0.000118417	(bitcoin,btc)	{'neg': 0.0, 'neu': 0.815, 'pos': 0.185, 'compound': 0.7003}	0.7003	POSITIVE
17464	4/15/2021	7	the supply of btc continued its gradual approach toward its hard limit of 21 million, adding 83,173 btc to circulation over the past quarter. #coindeskresearch https://t.co/kdy5qk7kuj https://t.co/vno9jyvqli	0	4	supply btc continued gradual approach toward hard limit 21 million adding 83173 btc circulation past quarter coindeskresearch httpstcokdy5qk7kuj httpstcovno9jyvqli	18	3.11E-05	(btc)	{'neg': 0.051, 'neu': 0.949, 'pos': 0.0, 'compound': -0.1027}	-0.1027	NEGATIVE
17582	4/15/2021	68	bitcoinâs declining dominance â our colleague @galenmoore shows that the % of the crypto market accounted for by btc fell to lows not seen in two years as the value of other currencies rose faster. https://t.co/70sx3ebvap https://t.co/cnsl0faeib	10	19	bitcoinâs declining dominance â colleague galenmoore show crypto market accounted btc fell low seen two year value currency rose faster httpstco70sx3ebvap httpstcocnsl0faeib	160	0.000276594	(btc,rose)	{'neg': 0.046, 'neu': 0.846, 'pos': 0.108, 'compound': 0.34}	0.34	POSITIVE
17295	4/16/2021	12	how it started: ðµðµðµð how it's going: ð¡ð¡ð¡ ð $doge #coindeskresearch https://t.co/bfwvely20c	1	7	started ðµðµðµð going ððð ð doge coindeskresearch httpstcobfwvely20c	31.5	5.45E-05	(doge)	{'neg': 0.0, 'neu': 1.0, 'pos': 0.0, 'compound': 0.0}	0	NEUTRAL
17451	4/16/2021	9	98% of ethereum accounts hold less than 1 eth. these holders could be small savers, or they could be accounts used to interact with smart contracts and decentralized applications (dapps). https://t.co/7hjlynrpdb #coindeskresearch https://t.co/dnhtl3vj61	1	1	98 ethereum account hold le 1 eth holder could small saver could account used interact smart contract decentralized application dapps httpstco7hjlynrpdb coindeskresearch httpstcodnhtl3vj61	19.5	3.37E-05	(ethereum,eth)	{'neg': 0.0, 'neu': 0.92, 'pos': 0.08, 'compound': 0.4019}	0.4019	POSITIVE
17430	4/16/2021	6	the number of btc addresses holding more than 0.1% of coin supply increased in early q1 2021 as more institutional players entered the market. the vast majority of btc addresses contain small amounts of bitcoin, indicating wide dispersion of investors. https://t.co/ysotcfehvo https://t.co/8sronitaj7	0	3	number btc address holding 01 coin supply increased early q1 2021 institutional player entered market vast majority btc address contain small amount bitcoin indicating wide dispersion investor httpstcoysotcfehvo httpstco8sronitaj7	15	2.59E-05	(bitcoin,btc)	{'neg': 0.0, 'neu': 0.922, 'pos': 0.078, 'compound': 0.34}	0.34	POSITIVE
17405	4/16/2021	6	spikes in eth coin days destroyed (cdd) seen in late 2020 and early 2021 point to older holdings taking profits in the midst of a price rally. declines in cdd despite continued eth price increases indicates growing long-term investment activity. https://t.co/9qddmciqc0 https://t.co/7c8huuxhhr	0	0	spike eth coin day destroyed cdd seen late 2020 early 2021 point older holding taking profit midst price rally decline cdd despite continued eth price increase indicates growing longterm investment activity httpstco9qddmciqc0 httpstco7c8huuxhhr	12	2.07E-05	(eth,rally)	{'neg': 0.07, 'neu': 0.83, 'pos': 0.1, 'compound': 0.1027}	0.1027	POSITIVE
17604	4/17/2021	126	new to bitcoin &amp; #crypto terminology? looking for a #bitcoin 101 video? this intro playlist explains both! https://t.co/vkahho7xgb https://t.co/cz3lrvywnu	12	23	new bitcoin amp crypto terminology looking bitcoin 101 video intro playlist explains httpstcovkahho7xgb httpstcocz3lrvywnu	281	0.000485768	(bitcoin,amp)	{'neg': 0.0, 'neu': 1.0, 'pos': 0.0, 'compound': 0.0}	0	NEUTRAL
17595	4/17/2021	120	"love the #nft down the rabbit hole video. you put it a lot more clearly than most articles i've read about them." watch the video &amp; learn about #nfts : https://t.co/hc5maryhmt	6	26	love nft rabbit hole video put lot clearly article ive read watch video amp learn nfts httpstcohc5maryhmt	269	0.000465024	(amp)	{'neg': 0.0, 'neu': 0.79, 'pos': 0.21, 'compound': 0.8016}	0.8016	POSITIVE
17600	4/17/2021	177	there is a window of risk between the moment someone says they want to buy #bitcoin on paypal and the moment paypal buys bitcoin to fill up their reserves. hereâs what happens: https://t.co/sfu7gksoqw https://t.co/xjvjoocw0w	10	28	window risk moment someone say want buy bitcoin paypal moment paypal buy bitcoin fill reserve hereâs happens httpstcosfu7gksoqw httpstcoxjvjoocw0w	387	0.000669012	(bitcoin)	{'neg': 0.061, 'neu': 0.901, 'pos': 0.038, 'compound': -0.2023}	-0.2023	NEGATIVE
17248	4/18/2021	5	in the latest crypto long &amp; short, @noelleinmadrid explains how coinbase going public isn't selling out â it's the beginning of a long game where crypto will change the market from within. https://t.co/wbdvyapjpr	0	1	latest crypto long amp short noelleinmadrid explains coinbase going public isnt selling â beginning long game crypto change market within httpstcowbdvyapjpr	11	1.90E-05	(amp)	{'neg': 0.0, 'neu': 1.0, 'pos': 0.0, 'compound': 0.0}	0	NEUTRAL
17571	4/19/2021	40	â espresso how you feel about #bitcoin and #crypto with merch from the aantonop shop. visit https://t.co/hxcpjbgtbg today! https://t.co/fvwwffwijl	7	7	â espresso feel bitcoin crypto merch aantonop shop visit httpstcohxcpjbgtbg today httpstcofvwwffwijl	90.5	0.000156449	(bitcoin)	{'neg': 0.0, 'neu': 1.0, 'pos': 0.0, 'compound': 0.0}	0	NEUTRAL
17568	4/19/2021	0	rt @techconcatalina: mira la entrevista aquã­:ð https://t.co/vtz5p1ykdm algunos temas abarcados: - demoras en la innovaciã³n de bitcoin - pâ¦	0	34	rt techconcatalina mira la entrevista aquãð httpstcovtz5p1ykdm algunos temas abarcados demoras en la innovaciã³n de bitcoin pâ	34	5.88E-05	(bitcoin)	{'neg': 0.0, 'neu': 1.0, 'pos': 0.0, 'compound': 0.0}	0	NEUTRAL
17573	4/19/2021	31	in the latest episode of @speakingofbtc we talked with metakovan about the nft moment. part 1 (sob 459) listen: https://t.co/4jmq7wqs88 #nft #nfts #ethereum https://t.co/t4aygsgcqh	4	6	latest episode speakingofbtc talked metakovan nft moment part 1 sob 459 listen httpstco4jmq7wqs88 nft nfts ethereum httpstcot4aygsgcqh	70	0.00012101	(ethereum)	{'neg': 0.0, 'neu': 1.0, 'pos': 0.0, 'compound': 0.0}	0	NEUTRAL
17584	4/19/2021	62	looking for an entertaining, trustworthy, unbiased opinion on #crypto security? this is it: https://t.co/ffhyjuqykc #bitcoin https://t.co/obbsmxa0mm	5	11	looking entertaining trustworthy unbiased opinion crypto security httpstcoffhyjuqykc bitcoin httpstcoobbsmxa0mm	137.5	0.000237698	(bitcoin)	{'neg': 0.05, 'neu': 0.545, 'pos': 0.405, 'compound': 0.8316}	0.8316	POSITIVE
17576	4/19/2021	55	learn more about #bitcoin &amp; #cryptocurrency key security by watching this playlist: https://t.co/8twin0u5ha https://t.co/ly2ilv3poo	7	9	learn bitcoin amp cryptocurrency key security watching playlist httpstco8twin0u5ha httpstcoly2ilv3poo	122.5	0.000211767	(bitcoin,amp)	{'neg': 0.0, 'neu': 0.844, 'pos': 0.156, 'compound': 0.34}	0.34	POSITIVE
17219	4/19/2021	13	ever wonder what usdt does in market corrections? according to @kaikodata, it tends to exhibit positive drift from its $1 peg as traders exit positions into usdt. this weekend it hit its highest price since march 2020. https://t.co/qfqbutjvnb https://t.co/fnplbfnpi7	0	5	ever wonder usdt market correction according kaikodata tends exhibit positive drift 1 peg trader exit position usdt weekend hit highest price since march 2020 httpstcoqfqbutjvnb httpstcofnplbfnpi7	31	5.36E-05	(usdt,ever)	{'neg': 0.0, 'neu': 0.913, 'pos': 0.087, 'compound': 0.5574}	0.5574	POSITIVE
17225	4/19/2021	8	which smart contract blockchain had the highest number of daily unique active wallets? according to @dappradarâs latest quarterly review, it was binance smart chain with 105k â its 50% growth in march vs. feb pushed it ahead of ethereum (75k). https://t.co/qjnrvq07pk https://t.co/3spwgrm5nv	0	4	smart contract blockchain highest number daily unique active wallet according dappradarâs latest quarterly review binance smart chain 105k â 50 growth march v feb pushed ahead ethereum 75k httpstcoqjnrvq07pk httpstco3spwgrm5nv	20	3.46E-05	(binance,ethereum)	{'neg': 0.0, 'neu': 0.755, 'pos': 0.245, 'compound': 0.875}	0.875	POSITIVE
17231	4/19/2021	3	looking at trends in the growth of addresses holding btc, we can see that the number of non-zero holdings jumped while that of large holdings fell â this can be taken as a sign that retail investment is a strong driver of these markets. (chart @glassnode) https://t.co/zaxbsso5bu https://t.co/j5psixdx6d	0	1	looking trend growth address holding btc see number nonzero holding jumped large holding fell â taken sign retail investment strong driver market chart glassnode httpstcozaxbsso5bu httpstcoj5psixdx6d	7	1.21E-05	(btc)	{'neg': 0.0, 'neu': 0.857, 'pos': 0.143, 'compound': 0.7351}	0.7351	POSITIVE
17546	4/20/2021	0	rt @techwithcatalin: are quantum computers a threat to #bitcoin in the middle and long term? andreas explains :) watch the full interviewâ¦	0	37	rt techwithcatalin quantum computer threat bitcoin middle long term andreas explains watch full interviewâ	37	6.40E-05	(bitcoin)	{'neg': 0.134, 'neu': 0.748, 'pos': 0.118, 'compound': -0.1027}	-0.1027	NEGATIVE
17215	4/20/2021	6	is the frenetic activity in doge just an exchange-based phenomenon, with trading between speculators? not according to on-chain data, which shows a 7-year high in both the number of transactions and the number of daily active addresses. https://t.co/yapia4frx1	1	2	frenetic activity doge exchangebased phenomenon trading speculator according onchain data show 7year high number transaction number daily active address httpstcoyapia4frx1	14.5	2.51E-05	(doge)	{'neg': 0.0, 'neu': 0.865, 'pos': 0.135, 'compound': 0.5106}	0.5106	POSITIVE
17565	4/20/2021	81	#bitcoin energy consumption, #nfts, and #lightning wallets were some of the topics during the march q&amp;a. if you havenât checked it out yet, watch here: https://t.co/bkojmoemee https://t.co/tpwesnkiij	5	8	bitcoin energy consumption nfts lightning wallet topic march qampa havenât checked yet watch httpstcobkojmoemee httpstcotpwesnkiij	172.5	0.000298203	(bitcoin)	{'neg': 0.0, 'neu': 0.925, 'pos': 0.075, 'compound': 0.2732}	0.2732	POSITIVE
17556	4/20/2021	154	#bitcoin explained in simple terms. share it with someone who needs this: https://t.co/ubkfqffoez https://t.co/n4ysbljndx	11	36	bitcoin explained simple term share someone need httpstcoubkfqffoez httpstcon4ysbljndx	349.5	0.000604185	(bitcoin)	{'neg': 0.0, 'neu': 0.855, 'pos': 0.145, 'compound': 0.296}	0.296	POSITIVE
17554	4/20/2021	94	"easily the most explicit straightforward explanation of #nfts i have heard to date! thank you this is getting shared with my curious artist friends"is a top comment on my latest #nft explainer video. watch &amp; share: https://t.co/hc5marpslt https://t.co/kp31xmkxw9	8	20	easily explicit straightforward explanation nfts heard date thank getting shared curious artist friendsis top comment latest nft explainer video watch amp share httpstcohc5marpslt httpstcokp31xmkxw9	212	0.000366487	(amp)	{'neg': 0.0, 'neu': 0.683, 'pos': 0.317, 'compound': 0.8977}	0.8977	POSITIVE
17526	4/21/2021	107	bitcoin and climate change. many people say they're concerned about climate change and the energy consumption of #bitcoin mining. watch this video to learn some counter arguments to the claims that bitcoin harms the environment: https://t.co/simiod98po https://t.co/wolatfunui	15	28	bitcoin climate change many people say theyre concerned climate change energy consumption bitcoin mining watch video learn counter argument claim bitcoin harm environment httpstcosimiod98po httpstcowolatfunui	249.5	0.000431314	(bitcoin)	{'neg': 0.14, 'neu': 0.81, 'pos': 0.05, 'compound': -0.5859}	-0.5859	NEGATIVE
17142	4/21/2021	3	the cryptopunks are unique images representing faces. most are human faces but there are some zombies, apes and nine aliens. each are minted as an nft on ethereum. cryptopunk 7804 sold this past march for ~$7.5 million worth of eth. https://t.co/ehlpbumhfv #coindeskresearch https://t.co/gxg7c2azo5	1	0	cryptopunks unique image representing face human face zombie ape nine alien minted nft ethereum cryptopunk 7804 sold past march 75 million worth eth httpstcoehlpbumhfv coindeskresearch httpstcogxg7c2azo5	6.5	1.12E-05	(ethereum,eth)	{'neg': 0.0, 'neu': 0.947, 'pos': 0.053, 'compound': 0.3291}	0.3291	POSITIVE
17167	4/21/2021	10	according to @dappradar âs latest report, some dapps on bsc are starting to present meaningful competition to dapps on ethereum in terms of total value locked, with pancake (bsc) overtaking uniswap (ethereum). https://t.co/c4il4cz5uv https://t.co/cgpjcodv03	0	1	according dappradar âs latest report dapps bsc starting present meaningful competition dapps ethereum term total value locked pancake bsc overtaking uniswap ethereum httpstcoc4il4cz5uv httpstcocgpjcodv03	21	3.63E-05	(ethereum,uniswap)	{'neg': 0.0, 'neu': 0.872, 'pos': 0.128, 'compound': 0.5719}	0.5719	POSITIVE
17159	4/21/2021	8	after the weekendâs short and sharp slump, btc funding rates â an indication of market sentiment â have turned less bullish than they were. but historically, negative dips â like we saw on sunday â are short-lived. (chart via @skewdotcom) https://t.co/yyjr0bjmdu	0	1	weekendâs short sharp slump btc funding rate â indication market sentiment â turned le bullish historically negative dip â like saw sunday â shortlived chart via skewdotcom httpstcoyyjr0bjmdu	17	2.94E-05	(btc)	{'neg': 0.107, 'neu': 0.825, 'pos': 0.069, 'compound': -0.4215}	-0.4215	NEGATIVE
17120	4/22/2021	4	which stablecoin is most used as a quote asset on exchanges? not usdc, which significantly lags usdt: an example of the influence of centralized exchanges: if they donât denominate pairs in usdc, traders will be less likely to hold and use - via @kaikodata https://t.co/u3jqxghjhi https://t.co/ofeessqll1	0	3	stablecoin used quote asset exchange usdc significantly lag usdt example influence centralized exchange donât denominate pair usdc trader le likely hold use via kaikodata httpstcou3jqxghjhi httpstcoofeessqll1	11	1.90E-05	(usdt,usdc)	{'neg': 0.053, 'neu': 0.894, 'pos': 0.053, 'compound': 0.0}	0	NEUTRAL
17111	4/22/2021	7	eth represents approx. 12% of total cryptocurrency market capitalization. excluding btc, this percentage jump up to 28%. this suggests that among the altcoin assets, eth is by far the most valuable and liquid crypto asset for investors. https://t.co/45palckp8m #coindeskresearch https://t.co/6hbnhgdmmg	0	2	eth represents approx 12 total cryptocurrency market capitalization excluding btc percentage jump 28 suggests among altcoin asset eth far valuable liquid crypto asset investor httpstco45palckp8m coindeskresearch httpstco6hbnhgdmmg	16	2.77E-05	(eth,btc)	{'neg': 0.0, 'neu': 0.83, 'pos': 0.17, 'compound': 0.7645}	0.7645	POSITIVE
15592	4/22/2021	6	a closer look at which coins have been gaining market share as btc dominance declines reveals the steady growth of a collection of smaller market cap altcoins such as $aave and $zec. https://t.co/461tezbez2 https://t.co/pwkfyfqtr0	0	2	closer look coin gaining market share btc dominance decline reveals steady growth collection smaller market cap altcoins aave zec httpstco461tezbez2 httpstcopwkfyfqtr0	14	2.42E-05	(btc,aave,zec)	{'neg': 0.0, 'neu': 0.749, 'pos': 0.251, 'compound': 0.8126}	0.8126	POSITIVE
17103	4/22/2021	3	decentralized finance (#defi) remains a value driver on ethereum with 5 of the top defi assets by market cap appreciating between 200% to 700%. join the @coindeskdata team monday, april 26 at 11:30 am (et) as we discuss trends in defi and nfts. https://t.co/n6wpp3pzkf https://t.co/cr81wsqb3e	2	1	decentralized finance defi remains value driver ethereum 5 top defi asset market cap appreciating 200 700 join coindeskdata team monday april 26 1130 et discus trend defi nfts httpstcon6wpp3pzkf httpstcocr81wsqb3e	8	1.38E-05	(ethereum)	{'neg': 0.0, 'neu': 0.776, 'pos': 0.224, 'compound': 0.8402}	0.8402	POSITIVE
15589	4/22/2021	7	#doge may be outperforming #btc in terms of price, but when it comes to development work, bitcoin still wins. does that matter, though? are people buying doge because of its technological potential? https://t.co/2grauoczwr	2	1	doge may outperforming btc term price come development work bitcoin still win matter though people buying doge technological potential httpstco2grauoczwr	16	2.77E-05	(doge,bitcoin,win,btc)	{'neg': 0.0, 'neu': 0.825, 'pos': 0.175, 'compound': 0.7622}	0.7622	POSITIVE
15653	4/22/2021	5	which outperforms, btc or gold? many will insist that btc always outperforms â but on a monthly basis (taking beginning-to-end performance) that isn't true. in the below chart, blue = gold outperformed, and, yes, there are fewer blue months than yellow ones, especially recently. https://t.co/a3pqi5orbi	1	2	outperforms btc gold many insist btc always outperforms â monthly basis taking beginningtoend performance isnt true chart blue gold outperformed yes fewer blue month yellow one especially recently httpstcoa3pqi5orbi	12.5	2.16E-05	(btc)	{'neg': 0.063, 'neu': 0.862, 'pos': 0.075, 'compound': 0.1411}	0.1411	POSITIVE
17506	4/23/2021	70	there are already over 100 5-star reviews on the free introduction to #bitcoin and open #blockchains course. share this knowledge with someone new to #crypto: https://t.co/jrwaxsypss https://t.co/9fcpz89gz7	10	19	already 100 5star review free introduction bitcoin open blockchains course share knowledge someone new crypto httpstcojrwaxsypss httpstco9fcpz89gz7	164	0.000283509	(bitcoin)	{'neg': 0.0, 'neu': 0.82, 'pos': 0.18, 'compound': 0.6705}	0.6705	POSITIVE
17511	4/23/2021	71	flying standby doesnât always end well, whether in aviation or in #bitcoin. see what i mean in the #crypto airplane: https://t.co/xm8a3lbihi https://t.co/mmakflycsu	10	10	flying standby doesnât always end well whether aviation bitcoin see mean crypto airplane httpstcoxm8a3lbihi httpstcommakflycsu	157	0.000271408	(bitcoin)	{'neg': 0.0, 'neu': 0.905, 'pos': 0.095, 'compound': 0.2732}	0.2732	POSITIVE
15586	4/23/2021	7	smart contracts are accounts on ethereum controlled by code, as opposed to an individual user. the strong growth in value transmitted by smart contracts in q1 2021 suggest trust and adoption for this technology is increasing. https://t.co/pbhcriutix #coindeskresearch https://t.co/pe6q5dkig5	0	4	smart contract account ethereum controlled code opposed individual user strong growth value transmitted smart contract q1 2021 suggest trust adoption technology increasing httpstcopbhcriutix coindeskresearch httpstcope6q5dkig5	18	3.11E-05	(ethereum)	{'neg': 0.0, 'neu': 0.66, 'pos': 0.34, 'compound': 0.9432}	0.9432	POSITIVE
17475	4/24/2021	0	rt @coindesk: live: the human rights case for bitcoin, joined by @hrf's @gladstein and sudan activist @sudanhodl. watch on https://t.co/yâ¦	0	14	rt coindesk live human right case bitcoin joined hrfs gladstein sudan activist sudanhodl watch httpstcoyâ	14	2.42E-05	(bitcoin)	{'neg': 0.0, 'neu': 1.0, 'pos': 0.0, 'compound': 0.0}	0	NEUTRAL
17483	4/24/2021	187	bitcoin attack: can bitcoin be taken down now with just 7 billion dollars? breaking #bitcoin [2021] https://t.co/zhxsvhwzzy #btc https://t.co/eru5z3vwju	28	31	bitcoin attack bitcoin taken 7 billion dollar breaking bitcoin 2021 httpstcozhxsvhwzzy btc httpstcoeru5z3vwju	419	0.000724331	(bitcoin,btc)	{'neg': 0.154, 'neu': 0.846, 'pos': 0.0, 'compound': -0.4767}	-0.4767	NEGATIVE
17472	4/25/2021	50	donât miss the q&amp;a session tomorrow where iâll be living answering #crypto &amp; #bitcoin questions: https://t.co/i1fmypb2tf https://t.co/ta4bibnq7n	7	5	donât miss qampa session tomorrow iâll living answering crypto amp bitcoin question httpstcoi1fmypb2tf httpstcota4bibnq7n	108.5	0.000187565	(bitcoin,amp)	{'neg': 0.091, 'neu': 0.909, 'pos': 0.0, 'compound': -0.1531}	-0.1531	NEGATIVE
15571	4/25/2021	4	in the latest crypto long &amp; short, @galenmoore takes a hard look at the direction of bitcoin's volatility. https://t.co/q2pgens37i	0	0	latest crypto long amp short galenmoore take hard look direction bitcoins volatility httpstcoq2pgens37i	8	1.38E-05	(amp)	{'neg': 0.076, 'neu': 0.924, 'pos': 0.0, 'compound': -0.1027}	-0.1027	NEGATIVE
17469	4/25/2021	42	the q&amp;a livestream is starting now. join to chat &amp; ask your #crypto &amp; open blockchains questions: https://t.co/i1fmypb2tf https://t.co/yclczpwonl	15	6	qampa livestream starting join chat amp ask crypto amp open blockchains question httpstcoi1fmypb2tf httpstcoyclczpwonl	97.5	0.00016855	(amp)	{'neg': 0.0, 'neu': 0.891, 'pos': 0.109, 'compound': 0.296}	0.296	POSITIVE
15560	4/26/2021	17	something we didnât expect to see: on-chain transfer volume in usd for #doge has been higher than that for #eth for almost two weeks nowâ¦ (chart via @coinmetrics) https://t.co/xdn5mm7dik	0	5	something didnât expect see onchain transfer volume usd doge higher eth almost two week nowâ chart via coinmetrics httpstcoxdn5mm7dik	39	6.74E-05	(doge,eth,usd)	{'neg': 0.0, 'neu': 1.0, 'pos': 0.0, 'compound': 0.0}	0	NEUTRAL
15533	4/26/2021	108	the number of active addresses on ethereum is now significantly higher than it was at the peak of the last bull run in 2017-18, hinting that this run-up is less based on hype and more based on network growth. (chart via @coinmetrics) https://t.co/kqc2oglm8q	2	29	number active address ethereum significantly higher peak last bull run 201718 hinting runup le based hype based network growth chart via coinmetrics httpstcokqc2oglm8q	246	0.000425263	(ethereum)	{'neg': 0.0, 'neu': 0.858, 'pos': 0.142, 'compound': 0.6808}	0.6808	POSITIVE
15516	4/26/2021	12	last week on #mappingouteth2 @benjaminion_xyz and @christine_dkim discussed @coinbaseâs direct listing, ethereumâs berlin hard fork and ethereum 2.0âs newest network milestone. catch the full episode on @coindesk. https://t.co/oaelitxe2n	0	4	last week mappingouteth2 benjaminion_xyz christine_dkim discussed coinbaseâs direct listing ethereumâs berlin hard fork ethereum 20âs newest network milestone catch full episode coindesk httpstcooaelitxe2n	28	4.84E-05	(ethereum)	{'neg': 0.049, 'neu': 0.951, 'pos': 0.0, 'compound': -0.1027}	-0.1027	NEGATIVE
15502	4/26/2021	9	âcomparisons between the energy consumption of bitcoin and countries are largely useless. countries spend energy on a lot of things. a lot of those things are really important ... however, â¦â @gckaloudis unpacks this and more in our latest report https://t.co/ih58mlyxv9 https://t.co/5fv7bzod8j	0	3	âcomparisons energy consumption bitcoin country largely useless country spend energy lot thing lot thing really important however ââ gckaloudis unpacks latest report httpstcoih58mlyxv9 httpstco5fv7bzod8j	21	3.63E-05	(bitcoin)	{'neg': 0.062, 'neu': 0.798, 'pos': 0.14, 'compound': 0.3597}	0.3597	POSITIVE
15872	4/28/2021	96	watch this video to learn the truth about what a double-spend is, what it's not, and how to separate fud from facts: https://t.co/ims2xima8b #bitcoin https://t.co/4chhwnclgd	19	15	watch video learn truth doublespend separate fud fact httpstcoims2xima8b bitcoin httpstco4chhwnclgd	216.5	0.000374266	(bitcoin)	{'neg': 0.08, 'neu': 0.833, 'pos': 0.087, 'compound': 0.0516}	0.0516	POSITIVE
15485	4/28/2021	8	the first major incident to disrupt operations on ethereum 2.0 happened this past saturday, april 24. @christine_dkim breaks down what went wrong and what developers are doing about it. https://t.co/smdbewlxjg https://t.co/qw9xkvowlf	0	3	first major incident disrupt operation ethereum 20 happened past saturday april 24 christine_dkim break went wrong developer httpstcosmdbewlxjg httpstcoqw9xkvowlf	19	3.28E-05	(ethereum)	{'neg': 0.094, 'neu': 0.906, 'pos': 0.0, 'compound': -0.4767}	-0.4767	NEGATIVE
15492	4/28/2021	94	among stablecoins, geminiâs stablecoin (gusd) has the lowest volume and liquidity, and is thus the most volatile, at times breaking its dollar peg by over $0.03. https://t.co/danvjkr7e6 #coindeskresearch https://t.co/hsqm9oas4i	39	20	among stablecoins geminiâs stablecoin gusd lowest volume liquidity thus volatile time breaking dollar peg 003 httpstcodanvjkr7e6 coindeskresearch httpstcohsqm9oas4i	227.5	0.000393282	(gusd)	{'neg': 0.085, 'neu': 0.915, 'pos': 0.0, 'compound': -0.3818}	-0.3818	NEGATIVE
15462	4/29/2021	9	although tether (usdt) is the longest-standing stablecoin, it does not command the highest average transaction size. this goes to the stablecoins of crypto exchanges @binance (busd) and @huobiglobal (husd). https://t.co/w2orrp7wxy #coindeskresearch https://t.co/8gxcdyw1kd	0	3	although tether usdt longeststanding stablecoin command highest average transaction size go stablecoins crypto exchange binance busd huobiglobal husd httpstcow2orrp7wxy coindeskresearch httpstco8gxcdyw1kd	21	3.63E-05	(binance,husd,usdt,busd,tether)	{'neg': 0.0, 'neu': 1.0, 'pos': 0.0, 'compound': 0.0}	0	NEUTRAL
15466	4/29/2021	8	stablecoin transaction count reached new all-time highs in the first quarter of 2021. the activity was driven mainly by a surge in the number of tether (usdt) transactions on the tron blockchain. https://t.co/ur2fhg6sny #coindeskresearch https://t.co/ft2jzneh2m	0	2	stablecoin transaction count reached new alltime high first quarter 2021 activity driven mainly surge number tether usdt transaction tron blockchain httpstcour2fhg6sny coindeskresearch httpstcoft2jzneh2m	18	3.11E-05	(usdt,tron,tether)	{'neg': 0.0, 'neu': 0.922, 'pos': 0.078, 'compound': 0.1779}	0.1779	POSITIVE
15453	4/29/2021	7	would increased interest in #doge push up transaction fees? well, whaddya know... (chart via @coinmetrics) https://t.co/fa4mtdmxqx	0	0	would increased interest doge push transaction fee well whaddya know chart via coinmetrics httpstcofa4mtdmxqx	14	2.42E-05	(doge)	{'neg': 0.0, 'neu': 0.644, 'pos': 0.356, 'compound': 0.7351}	0.7351	POSITIVE
15867	4/29/2021	94	looking for information on #bitcoin in another language? the aantonop channel features dozens of subtitled videos in different languages. please share them with anyone who may need them: https://t.co/rgoqfv22mr https://t.co/fvc7bgywpa	26	19	looking information bitcoin another language aantonop channel feature dozen subtitled video different language please share anyone may need httpstcorgoqfv22mr httpstcofvc7bgywpa	220	0.000380317	(bitcoin)	{'neg': 0.0, 'neu': 0.862, 'pos': 0.138, 'compound': 0.5423}	0.5423	POSITIVE
15438	4/29/2021	10	according to a recent report on the defi ecosystem by @consensys, ethereumâs total fees in q1 2021 were double those of the bitcoin blockchain. uniswap fees were almost 50% those of bitcoin. https://t.co/psqdl74sfd https://t.co/07qtdqkozj	0	2	according recent report defi ecosystem consensys ethereumâs total fee q1 2021 double bitcoin blockchain uniswap fee almost 50 bitcoin httpstcopsqdl74sfd httpstco07qtdqkozj	22	3.80E-05	(bitcoin,uniswap)	{'neg': 0.0, 'neu': 1.0, 'pos': 0.0, 'compound': 0.0}	0	NEUTRAL
15421	5/1/2021	14	april 2021 was not a great month for btc â eth, on the other hand, easily outperformed most of the main macro asset benchmarks https://t.co/jyz72zaicz	0	4	april 2021 great month btc â eth hand easily outperformed main macro asset benchmark httpstcojyz72zaicz	32	5.53E-05	(eth,btc)	{'neg': 0.105, 'neu': 0.637, 'pos': 0.258, 'compound': 0.5867}	0.5867	POSITIVE
15863	5/2/2021	266	bitcoin core v0.21.1 includes taproot activation parameters using bip9 speedy trial activation.	16	31	bitcoin core v0211 includes taproot activation parameter using bip9 speedy trial activation	571	0.000987095	(bitcoin)	{'neg': 0.0, 'neu': 1.0, 'pos': 0.0, 'compound': 0.0}	0	NEUTRAL
15864	5/2/2021	1525	currently compiling #bitcoin core v0.21.1 which includes taproot speedy trial activation parameters. i will be deploying it to all my nodes in the next hour or so. #taproot #activateit	50	137	currently compiling bitcoin core v0211 includes taproot speedy trial activation parameter deploying node next hour taproot activateit	3212	0.005552626	(bitcoin)	{'neg': 0.0, 'neu': 1.0, 'pos': 0.0, 'compound': 0.0}	0	NEUTRAL
15857	5/3/2021	0	rt @welcomehome_pod: discovering #bitcoin changed my life - with @aantonop out now! full ep: https://t.co/tpnlcigmlu https://t.co/oqrckmjeâ¦	0	27	rt welcomehome_pod discovering bitcoin changed life aantonop full ep httpstcotpnlcigmlu httpstcooqrckmjeâ	27	4.67E-05	(bitcoin)	{'neg': 0.0, 'neu': 1.0, 'pos': 0.0, 'compound': 0.0}	0	NEUTRAL
15403	5/3/2021	31	âwhen one client dominates and that client has a problem, itâs really serious for the whole network.â @benjaminion_xyz and @christine_dkim discuss the first major disruption to the ethereum 2.0 network in the latest episode of #mappingouteth2. https://t.co/o7sfaxiosn	3	9	âwhen one client dominates client problem itâs really serious whole networkâ benjaminion_xyz christine_dkim discus first major disruption ethereum 20 network latest episode mappingouteth2 httpstcoo7sfaxiosn	72.5	0.000125332	(ethereum)	{'neg': 0.17, 'neu': 0.8, 'pos': 0.03, 'compound': -0.6801}	-0.6801	NEGATIVE
15392	5/3/2021	115	while bitcoin mining uses a substantial amount of energy, a good percentage comes from renewable energy. according to a 2020 study carried out by the @cambridgealtfin, 39% of total energy for bitcoin mining came from renewable sources in 2019. https://t.co/2n7qw9ufor https://t.co/ozsraral1s	24	30	bitcoin mining us substantial amount energy good percentage come renewable energy according 2020 study carried cambridgealtfin 39 total energy bitcoin mining came renewable source 2019 httpstco2n7qw9ufor httpstcoozsraral1s	272	0.00047021	(bitcoin)	{'neg': 0.0, 'neu': 0.75, 'pos': 0.25, 'compound': 0.8402}	0.8402	POSITIVE
15417	5/3/2021	3	in the latest crypto long &amp; short, @noelleinmadrid highlights a trend pointing to a broader financial role for bitcoin than as just an asset on a corporate balance sheet. https://t.co/kzgdusgsid	0	0	latest crypto long amp short noelleinmadrid highlight trend pointing broader financial role bitcoin asset corporate balance sheet httpstcokzgdusgsid	6	1.04E-05	(bitcoin,amp)	{'neg': 0.0, 'neu': 0.912, 'pos': 0.088, 'compound': 0.3612}	0.3612	POSITIVE
15349	5/5/2021	12	one thing is the increasing media attention on #doge â another thing entirely is the skyrocketing average transaction size, now over $250k according to @coinmetrics https://t.co/uwoxoiarls	0	1	one thing increasing medium attention doge â another thing entirely skyrocketing average transaction size 250k according coinmetrics httpstcouwoxoiarls	25	4.32E-05	(doge)	{'neg': 0.0, 'neu': 1.0, 'pos': 0.0, 'compound': 0.0}	0	NEUTRAL
15352	5/5/2021	8	the value of a network does not grow linearly with the number of users, which is why itâs worth looking at the market value of each non-zero address. interesting that on ethereum itâs still much lower than in 2017. https://t.co/jxqjmktqwx	0	3	value network grow linearly number user itâs worth looking market value nonzero address interesting ethereum itâs still much lower 2017 httpstcojxqjmktqwx	19	3.28E-05	(ethereum)	{'neg': 0.048, 'neu': 0.719, 'pos': 0.233, 'compound': 0.7579}	0.7579	POSITIVE
15364	5/5/2021	6	on friday, developers launched the first multi-client test network simulating the merge between ethereum and ethereum 2.0. dubbed âsteklo,â the testnet faced several challenges as soon as it went live. @christine_dkim reports. https://t.co/6bma6oczmw #validpoints https://t.co/rxi6t4g8fz	1	2	friday developer launched first multiclient test network simulating merge ethereum ethereum 20 dubbed âstekloâ testnet faced several challenge soon went live christine_dkim report httpstco6bma6oczmw validpoints httpstcorxi6t4g8fz	14.5	2.51E-05	(ethereum)	{'neg': 0.0, 'neu': 0.922, 'pos': 0.078, 'compound': 0.2023}	0.2023	POSITIVE
15375	5/5/2021	4	hydroelectricity is far and away the most common power source for #bitcoin miners. while hydroelectricity is a renewable energy source, it is sometimes characterized as a less desirable form of renewable energy for a few reasons. @gckaloudis reports. https://t.co/0rbjurjwn2 https://t.co/tnphklh5nw	1	2	hydroelectricity far away common power source bitcoin miner hydroelectricity renewable energy source sometimes characterized le desirable form renewable energy reason gckaloudis report httpstco0rbjurjwn2 httpstcotnphklh5nw	10.5	1.82E-05	(bitcoin)	{'neg': 0.0, 'neu': 0.846, 'pos': 0.154, 'compound': 0.6378}	0.6378	POSITIVE
15384	5/5/2021	8	throughout april, multiple instances of over-leveraged long positions for #bitcoin futures contracts triggered a cascade of liquidations and a subsequent market collapse. the first such occurred in the early hours of april 18th. @kaikodata reports. https://t.co/vskhwelnql https://t.co/dfjurvd1wi	0	4	throughout april multiple instance overleveraged long position bitcoin future contract triggered cascade liquidation subsequent market collapse first occurred early hour april 18th kaikodata report httpstcovskhwelnql httpstcodfjurvd1wi	20	3.46E-05	(bitcoin)	{'neg': 0.086, 'neu': 0.914, 'pos': 0.0, 'compound': -0.4939}	-0.4939	NEGATIVE
15850	5/6/2021	403	a narcissist's accusation is the closest to a confession you will ever get. narcissists often project onto others their own insecurities. this understanding can turn hurt into pity. try to find compassion too. they are wounded souls.	25	34	narcissist accusation closest confession ever get narcissist often project onto others insecurity understanding turn hurt pity try find compassion wounded soul	852.5	0.001473728	(ever)	{'neg': 0.24, 'neu': 0.691, 'pos': 0.069, 'compound': -0.7506}	-0.7506	NEGATIVE
15849	5/6/2021	0	rt @anitaposch: #bitcoin in #zimbabwe: update with @ms_aurra from harare _bitcoin is changing lives to the better! _how your #btc donationsâ¦	0	19	rt anitaposch bitcoin zimbabwe update ms_aurra harare _bitcoin changing life better _how btc donationsâ	19	3.28E-05	(bitcoin,btc)	{'neg': 0.0, 'neu': 0.862, 'pos': 0.138, 'compound': 0.4926}	0.4926	POSITIVE
13823	5/7/2021	58	zooming in on the regional breakdown of bitcoin miners in china, 15% of mining occurs in sichuan, yunnan and qinghai where the energy mix is mainly renewable. @gckaloudis reports. https://t.co/b1y9fzjf69 https://t.co/nzkubkn17l	12	14	zooming regional breakdown bitcoin miner china 15 mining occurs sichuan yunnan qinghai energy mix mainly renewable gckaloudis report httpstcob1y9fzjf69 httpstconzkubkn17l	136	0.000235105	(bitcoin)	{'neg': 0.0, 'neu': 0.935, 'pos': 0.065, 'compound': 0.2732}	0.2732	POSITIVE
13828	5/7/2021	5	once ethereum transitions to a proof-of-stake (pos) consensus protocol, validator rewards could increase from about 8% to 25% apr. the reason being that validators will earn rewards from network issuance and also user transaction fees post-merge to pos. https://t.co/l7i6unklwb	0	1	ethereum transition proofofstake po consensus protocol validator reward could increase 8 25 apr reason validators earn reward network issuance also user transaction fee postmerge po httpstcol7i6unklwb	11	1.90E-05	(ethereum)	{'neg': 0.0, 'neu': 0.805, 'pos': 0.195, 'compound': 0.8176}	0.8176	POSITIVE
15845	5/8/2021	0	rt @lacadenamag: reminiscing the surreal interview i had with @aantonop a one of a kind thinker and educator. click the link to listen to iâ¦	0	8	rt lacadenamag reminiscing surreal interview aantonop one kind thinker educator click link listen iâ	8	1.38E-05	(link)	{'neg': 0.0, 'neu': 0.861, 'pos': 0.139, 'compound': 0.5267}	0.5267	POSITIVE
13788	5/8/2021	13	the 7-day ma of the difference between the spot volumes for btc and those for eth (for fiat exchanges) went negative for the first time this week! is this the reason for the eth surge, or is it *because* of the eth surge? https://t.co/ci7x0ri0hc	0	1	7day difference spot volume btc eth fiat exchange went negative first time week reason eth surge eth surge httpstcoci7x0ri0hc	27	4.67E-05	(eth,btc)	{'neg': 0.085, 'neu': 0.915, 'pos': 0.0, 'compound': -0.6114}	-0.6114	NEGATIVE
15844	5/8/2021	154	icymi: cryptocurrency explained: avoid giant unexpected tax bills on cryptocurrency trades [2021] https://t.co/y2lx909pjp #cryptocurrency #cryptotrading #bitcoin #ethereum https://t.co/axm2bkjffe	42	42	icymi cryptocurrency explained avoid giant unexpected tax bill cryptocurrency trade 2021 httpstcoy2lx909pjp cryptocurrency cryptotrading bitcoin ethereum httpstcoaxm2bkjffe	371	0.000641353	(ethereum,bitcoin)	{'neg': 0.115, 'neu': 0.885, 'pos': 0.0, 'compound': -0.296}	-0.296	NEGATIVE
13816	5/8/2021	10	in this weekâs column, @mikejcasey shows that the correlation between btc and the s&amp;p500 can shoot up in times of ârisk offâ stress â but mostly, the correlation is low, and trending lower, reinforcing its potential role as a portfolio diversifier. https://t.co/tsind4ptl2 https://t.co/fzit62wyrx	0	3	weekâs column mikejcasey show correlation btc sampp500 shoot time ârisk offâ stress â mostly correlation low trending lower reinforcing potential role portfolio diversifier httpstcotsind4ptl2 httpstcofzit62wyrx	23	3.98E-05	(btc)	{'neg': 0.192, 'neu': 0.808, 'pos': 0.0, 'compound': -0.7935}	-0.7935	NEGATIVE
13785	5/9/2021	4	in the latest crypto long &amp; short, @noelleinmadrid explains why bitcoin's taproot upgrade is an important reminder that bitcoin is a technology, and explores what may lie ahead for dogecoin. https://t.co/qjlg1a4sx2	1	0	latest crypto long amp short noelleinmadrid explains bitcoins taproot upgrade important reminder bitcoin technology explores may lie ahead dogecoin httpstcoqjlg1a4sx2	8.5	1.47E-05	(bitcoin,amp,dogecoin)	{'neg': 0.0, 'neu': 0.942, 'pos': 0.058, 'compound': 0.2023}	0.2023	POSITIVE
13781	5/10/2021	16	our colleague @haobing_shuaike looked at btc and eth returns during recent market cycles, and shows that btc tends to underperform eth in bull markets and doesnât decline by as much in bear markets. https://t.co/kxjpzvcyoq	1	4	colleague haobing_shuaike looked btc eth return recent market cycle show btc tends underperform eth bull market doesnât decline much bear market httpstcokxjpzvcyoq	36.5	6.31E-05	(eth,btc)	{'neg': 0.0, 'neu': 1.0, 'pos': 0.0, 'compound': 0.0}	0	NEUTRAL
12866	5/10/2021	107	i am however still invested in other doge clones as i expect the doge hype to have an impact on other smallcap meme coins in due time	76	5	however still invested doge clone expect doge hype impact smallcap meme coin due time	257	0.000444279	(doge)	{'neg': 0.0, 'neu': 1.0, 'pos': 0.0, 'compound': 0.0}	0	NEUTRAL
13777	5/10/2021	119	the last time btcâs dominance was below 50% was during the bull run of 2017. does that signal that weâre near the peak of this cycle? or is it more that the market has matured and expanded? (chart by @haobing_shuaike) https://t.co/mfytulsmyp	22	37	last time btcâs dominance 50 bull run 2017 signal weâre near peak cycle market matured expanded chart haobing_shuaike httpstcomfytulsmyp	286	0.000494412	(near)	{'neg': 0.0, 'neu': 0.949, 'pos': 0.051, 'compound': 0.2869}	0.2869	POSITIVE
12872	5/10/2021	1271	locked in profits in $shib, laddered out of my position entirely. it all began as a meme bag, didnt really expect it to take off like it did. i dont think shib being in the top 20 of marketcap is justified entry: 70 avg exit: 240000 roi: x3428 ($) best trade of my life thus far https://t.co/mnihxsy3t9	190	68	locked profit shib laddered position entirely began meme bag didnt really expect take like dont think shib top 20 marketcap justified entry 70 avg exit 240000 roi x3428 best trade life thus far httpstcomnihxsy3t9	2705	0.004676169	(shib)	{'neg': 0.0, 'neu': 0.78, 'pos': 0.22, 'compound': 0.9201}	0.9201	POSITIVE
13765	5/11/2021	10	the aggregated open interest in cme eth futures has shot up over the past month, almost 3x, hinting at significant institutional interest. (chart via @skewdotcom) https://t.co/ouiv5emheh	1	3	aggregated open interest cme eth future shot past month almost 3x hinting significant institutional interest chart via skewdotcom httpstcoouiv5emheh	23.5	4.06E-05	(eth)	{'neg': 0.0, 'neu': 0.747, 'pos': 0.253, 'compound': 0.7783}	0.7783	POSITIVE
13757	5/11/2021	14	according to @coinmetrics, btc has historically risen when the dollar (dxy) is weakening, as it did in april and early may. could this be a bullish sign for btc, or is the market âdifferentâ this time? https://t.co/l3xapl7xpv https://t.co/ntavs9jksk	4	1	according coinmetrics btc historically risen dollar dxy weakening april early may could bullish sign btc market âdifferentâ time httpstcol3xapl7xpv httpstcontavs9jksk	31	5.36E-05	(btc)	{'neg': 0.06, 'neu': 0.94, 'pos': 0.0, 'compound': -0.3182}	-0.3182	NEGATIVE
22310	5/12/2021	94	i've had a good run on alts over the last 4.5 months. been trading level 2 level on any positions opened the last few weeks. not carrying the same alt exposure as i once was in jan, feb and early march. eth has been fab, closed half here. alt/btc dom approaching key level! https://t.co/kyedtr01ol	6	8	ive good run alt last 45 month trading level 2 level position opened last week carrying alt exposure jan feb early march eth fab closed half altbtc dom approaching key level httpstcokyedtr01ol	199	0.000344014	(eth)	{'neg': 0.0, 'neu': 0.888, 'pos': 0.112, 'compound': 0.7345}	0.7345	POSITIVE
13753	5/12/2021	4	1.98 million unique accounts on ethereum have interacted with decentralized exchanges (dexs) to date. data by @glassnode shows volume on dexs has also been incredibly strong, with a 12 month volume of $420 billion. https://t.co/qyyoligs3q https://t.co/sbspbpa2xj	0	3	198 million unique account ethereum interacted decentralized exchange dexs date data glassnode show volume dexs also incredibly strong 12 month volume 420 billion httpstcoqyyoligs3q httpstcosbspbpa2xj	11	1.90E-05	(ethereum)	{'neg': 0.0, 'neu': 0.904, 'pos': 0.096, 'compound': 0.5563}	0.5563	POSITIVE
13749	5/12/2021	1	mev is the amount of money a miner on ethereum, and eventually a validator, can make as a result of their ability to insert, leave out and reorder transactions. over the last 30 days, miners have made ~$140 million from mev. @christine_dkim reports. https://t.co/wyfuhrwpvy https://t.co/zc7lgafaby	0	2	mev amount money miner ethereum eventually validator make result ability insert leave reorder transaction last 30 day miner made 140 million mev christine_dkim report httpstcowyfuhrwpvy httpstcozc7lgafaby	4	6.91E-06	(ethereum)	{'neg': 0.028, 'neu': 0.92, 'pos': 0.053, 'compound': 0.2732}	0.2732	POSITIVE
13747	5/12/2021	158	only counting btc transactions at the âblock levelâ is an incomplete picture, writes @gckaloudis. bitcoin is a system of value exchange that can transfer $10 billion of value just as easily as $100 billion. here's why that matters to bitcoin energy costs. https://t.co/cpv8650sx5 https://t.co/o89e8aelsn	21	34	counting btc transaction âblock levelâ incomplete picture writes gckaloudis bitcoin system value exchange transfer 10 billion value easily 100 billion here matter bitcoin energy cost httpstcocpv8650sx5 httpstcoo89e8aelsn	360.5	0.000623201	(bitcoin,btc)	{'neg': 0.0, 'neu': 0.785, 'pos': 0.215, 'compound': 0.8126}	0.8126	POSITIVE
13742	5/13/2021	6	although the bitcoin hashrate is derived from on-chain metrics, determining it is not exact. it's also not always based on reports from individual miners. the metric is usually based on mining difficulty levels and block times. @gckaloudis reports. https://t.co/1bnnhcaulp https://t.co/x2sgc2jmqd	0	0	although bitcoin hashrate derived onchain metric determining exact also always based report individual miner metric usually based mining difficulty level block time gckaloudis report httpstco1bnnhcaulp httpstcox2sgc2jmqd	12	2.07E-05	(bitcoin)	{'neg': 0.122, 'neu': 0.878, 'pos': 0.0, 'compound': -0.6486}	-0.6486	NEGATIVE
13736	5/13/2021	12	eth 2.0 is getting ready to take of its âtraining wheelsâ as preparations are made for the networkâs 1st hard fork âaltair.â @benjaminion_xyz and @christine_dkim discuss the contents of altair in #mappingouteth2 feat. special guest @spencerbeggs. https://t.co/lm4dwucgok	1	10	eth 20 getting ready take âtraining wheelsâ preparation made networkâs 1st hard fork âaltairâ benjaminion_xyz christine_dkim discus content altair mappingouteth2 feat special guest spencerbeggs httpstcolm4dwucgok	34.5	5.96E-05	(eth)	{'neg': 0.034, 'neu': 0.837, 'pos': 0.128, 'compound': 0.5859}	0.5859	POSITIVE
13732	5/13/2021	4	by sacrificing decentralization for a more centralized chain, the binance smart chain is able to offer ultra-low fees which are attractive to users and developers in the defi space. data and analysis by @crosstower_ex. https://t.co/ycg9hygsou https://t.co/mfkympfra7	0	1	sacrificing decentralization centralized chain binance smart chain able offer ultralow fee attractive user developer defi space data analysis crosstower_ex httpstcoycg9hygsou httpstcomfkympfra7	9	1.56E-05	(binance)	{'neg': 0.0, 'neu': 0.855, 'pos': 0.145, 'compound': 0.6808}	0.6808	POSITIVE
12864	5/13/2021	830	glad to be back home after having spent two months in the peruvian andes to learn from the ancient masters &amp; plant medicines. it has been a heaven of a ride. with a whole new bag of ideas i am now preparing to start my work flow. give me a couple of days to settle then i'll begin https://t.co/ijiemmizjb	90	30	glad back home spent two month peruvian andes learn ancient master amp plant medicine heaven ride whole new bag idea preparing start work flow give couple day settle ill begin httpstcoijiemmizjb	1735	0.002999317	(flow,amp)	{'neg': 0.0, 'neu': 0.892, 'pos': 0.108, 'compound': 0.743}	0.743	POSITIVE
26742	5/16/2021	971	if you're holding @dogecoin, you can get free money on #pancakeswap! stake up to 1,000 $doge to earn $cake! ð¥ https://t.co/tgmpjs4tze https://t.co/s27yt9dl7n	175	167	youre holding dogecoin get free money pancakeswap stake 1000 doge earn cake ð httpstcotgmpjs4tze httpstcos27yt9dl7n	2196.5	0.003797118	(doge,cake,pancakeswap,dogecoin)	{'neg': 0.0, 'neu': 0.844, 'pos': 0.156, 'compound': 0.5972}	0.5972	POSITIVE
15837	5/16/2021	0	rt @neerajka: this is like the highest form of âiâm new to bitcoin and iâm here to fix itâ	0	495	rt neerajka like highest form âiâm new bitcoin iâm fix itâ	495	0.000855713	(bitcoin)	{'neg': 0.0, 'neu': 0.878, 'pos': 0.122, 'compound': 0.3612}	0.3612	POSITIVE
13730	5/16/2021	12	in the latest crypto long &amp; short, @noelleinmadrid looks at tesla's recent decision to stop accepting bitcoin as payment â and how that can end up helping to drive forward policy. https://t.co/fq2vgginwi	1	2	latest crypto long amp short noelleinmadrid look tesla recent decision stop accepting bitcoin payment â end helping drive forward policy httpstcofq2vgginwi	26.5	4.58E-05	(bitcoin,amp)	{'neg': 0.061, 'neu': 0.806, 'pos': 0.133, 'compound': 0.3818}	0.3818	POSITIVE
13723	5/17/2021	226	based on yesterday's closing price, and taking into account the btc the company sold in q1, musk's tweet about tesla's no longer accepting btc wiped approx. $400m off the market valuation of its btc holding. https://t.co/j2hodiolkj	48	41	based yesterday closing price taking account btc company sold q1 musk tweet tesla longer accepting btc wiped approx 400m market valuation btc holding httpstcoj2hodiolkj	517	0.000893745	(btc)	{'neg': 0.057, 'neu': 0.876, 'pos': 0.067, 'compound': 0.1027}	0.1027	POSITIVE
22318	5/17/2021	777	alts 2018 lessons many alt charts out there that are quite reminiscent of how the first chart below looks. - 2018 alts euphoria after btc ath's - yes the market dynamics were different - yes it was the end of the bull run - but a lack of complacency is what crushed my pnl https://t.co/omueunhapa	60	124	alt 2018 lesson many alt chart quite reminiscent first chart look 2018 alt euphoria btc aths yes market dynamic different yes end bull run lack complacency crushed pnl httpstcoomueunhapa	1708	0.002952642	(btc)	{'neg': 0.114, 'neu': 0.751, 'pos': 0.135, 'compound': -0.1901}	-0.1901	NEGATIVE
12855	5/17/2021	387	$btc in one chart: rising wedge breakdown, retested resistance then continued to descend, now approaching support of previous highs and ema200 on daily historically anything under the three drives line is a buy opportunity - assuming this is a correction, not a bear market https://t.co/tfnv0jjdeg	27	57	btc one chart rising wedge breakdown retested resistance continued descend approaching support previous high ema200 daily historically anything three drive line buy opportunity assuming correction bear market httpstcotfnv0jjdeg	844.5	0.001459898	(btc)	{'neg': 0.0, 'neu': 0.876, 'pos': 0.124, 'compound': 0.6705}	0.6705	POSITIVE
13709	5/17/2021	11	the btc price story of tesla's btc purchase, q1 sale and decision to withdraw the btc payment option. https://t.co/rilvi24waw	1	5	btc price story tesla btc purchase q1 sale decision withdraw btc payment option httpstcorilvi24waw	27.5	4.75E-05	(btc)	{'neg': 0.0, 'neu': 1.0, 'pos': 0.0, 'compound': 0.0}	0	NEUTRAL
13717	5/17/2021	4	bitcoin fell to a three-month low on monday, confirming the biggest price pullback of 2021 so far. btc printed a low of $42,212, marking a 35% drop from the record high of $64,880 reached on april 14. @godbole17 reports. https://t.co/9prio2xwna	1	3	bitcoin fell threemonth low monday confirming biggest price pullback 2021 far btc printed low 42212 marking 35 drop record high 64880 reached april 14 godbole17 report httpstco9prio2xwna	11.5	1.99E-05	(bitcoin,btc)	{'neg': 0.155, 'neu': 0.811, 'pos': 0.034, 'compound': -0.5994}	-0.5994	NEGATIVE
13690	5/18/2021	69	seen in terms of daily log returns, the weekendâs correction in the btc price was relatively sharp but not that unusual. https://t.co/agsuiy6mjd	9	16	seen term daily log return weekendâs correction btc price relatively sharp unusual httpstcoagsuiy6mjd	158.5	0.000274001	(btc)	{'neg': 0.0, 'neu': 1.0, 'pos': 0.0, 'compound': 0.0}	0	NEUTRAL
13699	5/18/2021	29	these are strange markets: looking at this @coinmetrics chart, we can see doge trusted trading volume has rivaled btc over the past few weeks, and ethereum classic (etc) briefly rivaled eth. https://t.co/hlrqtxfg41 https://t.co/htnzcdvjza	3	7	strange market looking coinmetrics chart see doge trusted trading volume rivaled btc past week ethereum classic etc briefly rivaled eth httpstcohlrqtxfg41 httpstcohtnzcdvjza	66.5	0.000114959	(doge,ethereum,eth,btc,etc)	{'neg': 0.05, 'neu': 0.864, 'pos': 0.086, 'compound': 0.3182}	0.3182	POSITIVE
13693	5/18/2021	11	could eth replace btc as a low-correlation portfolio hedge? for most of this year, it has had a notably lower correlation with the s&amp;p 500 than has btc. https://t.co/gbizdwfi4n	1	3	could eth replace btc lowcorrelation portfolio hedge year notably lower correlation sampp 500 btc httpstcogbizdwfi4n	25.5	4.41E-05	(eth,btc)	{'neg': 0.078, 'neu': 0.922, 'pos': 0.0, 'compound': -0.296}	-0.296	NEGATIVE
13685	5/19/2021	8	named after the brightest star in the northern constellation of aquila, the âaltairâ upgrade will be the first hard fork to be activated on ethereum 2.0. @christine_dkim breaks down whatâs going into the upgrade. https://t.co/fagrfz9t5e https://t.co/rcth5mk3nd	0	3	named brightest star northern constellation aquila âaltairâ upgrade first hard fork activated ethereum 20 christine_dkim break whatâs going upgrade httpstcofagrfz9t5e httpstcorcth5mk3nd	19	3.28E-05	(ethereum)	{'neg': 0.036, 'neu': 0.863, 'pos': 0.102, 'compound': 0.5574}	0.5574	POSITIVE
13688	5/19/2021	5	hashrate is a quick litmus test for bitcoinâs network health. absent any supply chain issues and chip shortages, an investor should be wary if a large gain in btc price is not followed by a large gain in hashrate. @gckaloudis reports. https://t.co/hgkudwatih https://t.co/c9nvbkv4yr	0	2	hashrate quick litmus test bitcoinâs network health absent supply chain issue chip shortage investor wary large gain btc price followed large gain hashrate gckaloudis report httpstcohgkudwatih httpstcoc9nvbkv4yr	12	2.07E-05	(btc)	{'neg': 0.035, 'neu': 0.815, 'pos': 0.15, 'compound': 0.7351}	0.7351	POSITIVE
13672	5/20/2021	2	how does the recent btc spot volume spike compare to other volume spikes so far this year? ***correction: there was a counting error in a previous version of this chart. new chart below has been updated and the previous tweet deleted.*** https://t.co/xnvoqbauxn	1	1	recent btc spot volume spike compare volume spike far year correction counting error previous version chart new chart updated previous tweet deleted httpstcoxnvoqbauxn	5.5	9.51E-06	(btc)	{'neg': 0.065, 'neu': 0.935, 'pos': 0.0, 'compound': -0.4019}	-0.4019	NEGATIVE
13661	5/21/2021	7	on-chain data from bitcoin supports the thesis of increased use for btc as a store of value. examinations of address behavior show that the proportion of investors holding btc for a year or longer has risen from 30% in 2012 to 55%. report by @coinsharesco. https://t.co/crrfblkv5s https://t.co/y2a8f5dlze	0	3	onchain data bitcoin support thesis increased use btc store value examination address behavior show proportion investor holding btc year longer risen 30 2012 55 report coinsharesco httpstcocrrfblkv5s httpstcoy2a8f5dlze	17	2.94E-05	(bitcoin,btc)	{'neg': 0.0, 'neu': 0.857, 'pos': 0.143, 'compound': 0.7184}	0.7184	POSITIVE
13667	5/21/2021	130	bitcoin's hashrate is several multiples larger than two other proof-of-work cryptocurrencies, bitcoin cash and litecoin, implying that bitcoin has a much more robust security model. @gckaloudis reports. #coindeskresearch https://t.co/cjoaamffjz	23	22	bitcoins hashrate several multiple larger two proofofwork cryptocurrencies bitcoin cash litecoin implying bitcoin much robust security model gckaloudis report coindeskresearch httpstcocjoaamffjz	293.5	0.000507377	(bitcoin,litecoin)	{'neg': 0.0, 'neu': 0.829, 'pos': 0.171, 'compound': 0.6566}	0.6566	POSITIVE
13630	5/23/2021	9	we took a look at the price performance of bitcoin over the past two weeks, compared to the price performance of stocks with high crypto exposure. bitcoin underperformed. https://t.co/qcdpzzxo9m	1	2	took look price performance bitcoin past two week compared price performance stock high crypto exposure bitcoin underperformed httpstcoqcdpzzxo9m	20.5	3.54E-05	(bitcoin)	{'neg': 0.0, 'neu': 1.0, 'pos': 0.0, 'compound': 0.0}	0	NEUTRAL
13623	5/23/2021	4	in the latest crypto long &amp; short, @noelleinmadrid examines why market freedom is the reason crypto is volatile. https://t.co/gp5dfzgfx7	0	1	latest crypto long amp short noelleinmadrid examines market freedom reason crypto volatile httpstcogp5dfzgfx7	9	1.56E-05	(amp)	{'neg': 0.0, 'neu': 0.811, 'pos': 0.189, 'compound': 0.6369}	0.6369	POSITIVE
13620	5/24/2021	7	of 3,000 us-based adults recently surveyed by @gemini, almost all have heard of bitcoin, while less than 40% know about ethereum. https://t.co/bb3uqecovl https://t.co/u6gorxs4mb	1	2	3000 usbased adult recently surveyed gemini almost heard bitcoin le 40 know ethereum httpstcobb3uqecovl httpstcou6gorxs4mb	16.5	2.85E-05	(ethereum,bitcoin)	{'neg': 0.0, 'neu': 1.0, 'pos': 0.0, 'compound': 0.0}	0	NEUTRAL
11889	5/26/2021	5	the basis level of bitcoin futures contracts reached over 25% in q1 2021. this indicates the crypto asset industry has considerable and stable expected returns. data and analysis by @tokeninsight. https://t.co/laxwpjfso7 https://t.co/vebbynp4qn	1	3	basis level bitcoin future contract reached 25 q1 2021 indicates crypto asset industry considerable stable expected return data analysis tokeninsight httpstcolaxwpjfso7 httpstcovebbynp4qn	13.5	2.33E-05	(bitcoin)	{'neg': 0.0, 'neu': 0.826, 'pos': 0.174, 'compound': 0.6249}	0.6249	POSITIVE
11887	5/26/2021	5	on tuesday, btc climbed from $37,600 to as high as $40,702. even so, some experts say selling pressure on the worldâs most valuable cryptocurrency will resume and âbtc will test recent lows again.â @danielcawrey reports. https://t.co/mmlh9pvpya https://t.co/x4vmukgtsv	0	1	tuesday btc climbed 37600 high 40702 even expert say selling pressure worldâs valuable cryptocurrency resume âbtc test recent low againâ danielcawrey report httpstcommlh9pvpya httpstcox4vmukgtsv	11	1.90E-05	(btc)	{'neg': 0.097, 'neu': 0.821, 'pos': 0.082, 'compound': 0.101}	0.101	POSITIVE
35852	5/27/2021	489	the mm (market maker) bot sold the coins/bought the coins to keep the price level on all exchanges. that why with every launch of any coin, you shouldnât buy instantly and just wait for it to naturally dump so you can buy the true bottom	48	17	mm market maker bot sold coinsbought coin keep price level exchange every launch coin shouldnât buy instantly wait naturally dump buy true bottom	1019	0.001761559	(maker)	{'neg': 0.054, 'neu': 0.888, 'pos': 0.058, 'compound': 0.0516}	0.0516	POSITIVE
11885	5/27/2021	7	while it is still unclear how the chinese mining community is responding to recent news, the market has reacted negatively in light of a potential decrease in hashrate. but if a decrease were to occur, how would that impact bitcoin? @lucasnuzzi reports. https://t.co/co2f6r0i9y https://t.co/qxvbxqvh1o	1	3	still unclear chinese mining community responding recent news market reacted negatively light potential decrease hashrate decrease occur would impact bitcoin lucasnuzzi report httpstcoco2f6r0i9y httpstcoqxvbxqvh1o	17.5	3.03E-05	(bitcoin)	{'neg': 0.035, 'neu': 0.965, 'pos': 0.0, 'compound': -0.128}	-0.128	NEGATIVE
11884	5/27/2021	6	on tuesday, @ethereum disclosed a previously unknown attack vector whereby certain transactions could overwhelm network capacity and delay block times. @christine_dkim and @benjaminion_xyz discuss how this bug was discovered and resolved by developers. https://t.co/ouebhw2jnh	0	2	tuesday ethereum disclosed previously unknown attack vector whereby certain transaction could overwhelm network capacity delay block time christine_dkim benjaminion_xyz discus bug discovered resolved developer httpstcoouebhw2jnh	14	2.42E-05	(ethereum)	{'neg': 0.245, 'neu': 0.662, 'pos': 0.093, 'compound': -0.7351}	-0.7351	NEGATIVE
35498	5/28/2021	2551	btc is gonna go down to 15/20k at this rate ðð	170	29	btc gon na go 1520k rate ðð	5216	0.009016967	(btc)	{'neg': 0.0, 'neu': 1.0, 'pos': 0.0, 'compound': 0.0}	0	NEUTRAL
35482	5/28/2021	1163	shorting btc as soon as it reaches mid 40k.	112	9	shorting btc soon reach mid 40k	2391	0.004133353	(btc)	{'neg': 0.0, 'neu': 0.87, 'pos': 0.13, 'compound': 0.0516}	0.0516	POSITIVE
34917	5/28/2021	1269	oh iâve pissed off the moonboys and moongirls. gotta be real lol, $btc doesnât look great. once we drop to 15/20k, we can consolidate there for a bit before ripping up to get that $100000+ bitcoin.	142	15	oh iâve pissed moonboys moongirls got ta real lol btc doesnât look great drop 1520k consolidate bit ripping get 100000 bitcoin	2624	0.004536143	(bitcoin,btc)	{'neg': 0.143, 'neu': 0.701, 'pos': 0.156, 'compound': 0.1531}	0.1531	POSITIVE
34851	5/29/2021	613	lol thank you. imagine shitting on me for being bearish on bitcoin. do you want me to be delusional and tell you âits going to the moonâ all the time? ððð. $btc is likely to test 30k again, so with this information, prepare yourself.	43	3	lol thank imagine shitting bearish bitcoin want delusional tell âits going moonâ time ððð btc likely test 30k information prepare	1250.5	0.002161756	(bitcoin,btc)	{'neg': 0.057, 'neu': 0.81, 'pos': 0.134, 'compound': 0.4215}	0.4215	POSITIVE
34859	5/29/2021	1593	me patiently waiting for $btc to drop down to 30k again ð» https://t.co/c6ki3citi0	107	42	patiently waiting btc drop 30k ð httpstcoc6ki3citi0	3281.5	0.005672772	(btc)	{'neg': 0.149, 'neu': 0.851, 'pos': 0.0, 'compound': -0.2732}	-0.2732	NEGATIVE
34686	5/30/2021	1968	quick lessons for you. btc is king. when a new project launches, donât buy instantly, wait for the project to settle before buying. buy low sell high. always take profits. iâve had to learn the hard way but iâm beginning to understand the market/cryptospace now.	105	123	quick lesson btc king new project launch donât buy instantly wait project settle buying buy low sell high always take profit iâve learn hard way iâm beginning understand marketcryptospace	4111.5	0.007107604	(btc)	{'neg': 0.06, 'neu': 0.897, 'pos': 0.043, 'compound': 0.0516}	0.0516	POSITIVE
11883	5/30/2021	9	in her last crypto long &amp; short newsletter, @noelleinmadrid shares her seven main takeaways on crypto markets from the five years she's spent at @coindesk. https://t.co/3qmm9blol8	0	2	last crypto long amp short newsletter noelleinmadrid share seven main takeaway crypto market five year shes spent coindesk httpstco3qmm9blol8	20	3.46E-05	(amp)	{'neg': 0.0, 'neu': 0.919, 'pos': 0.081, 'compound': 0.296}	0.296	POSITIVE
33317	5/30/2021	573	that bitcoin weekly close looks very... https://t.co/a3bil6tfxz	83	12	bitcoin weekly close look httpstcoa3bil6tfxz	1199.5	0.002073591	(bitcoin)	{'neg': 0.0, 'neu': 1.0, 'pos': 0.0, 'compound': 0.0}	0	NEUTRAL
15834	5/30/2021	0	rt @anitaposch: 1/ #bitcoin mining banned in #china? over the past weeks we heard a lot of news coming from china about another bitcoin banâ¦	0	85	rt anitaposch 1 bitcoin mining banned china past week heard lot news coming china another bitcoin banâ	85	0.000146941	(bitcoin)	{'neg': 0.115, 'neu': 0.885, 'pos': 0.0, 'compound': -0.4588}	-0.4588	NEGATIVE
34638	5/30/2021	1985	me waiting for a 15k bitcoin ð» https://t.co/1xpcytmj03	147	48	waiting 15k bitcoin ð httpstco1xpcytmj03	4091.5	0.007073029	(bitcoin)	{'neg': 0.0, 'neu': 1.0, 'pos': 0.0, 'compound': 0.0}	0	NEUTRAL
34665	5/30/2021	1346	iâll only be bullish again on $btc if we close above 43k	85	14	iâll bullish btc close 43k	2748.5	0.004751368	(btc)	{'neg': 0.0, 'neu': 1.0, 'pos': 0.0, 'compound': 0.0}	0	NEUTRAL
15821	5/31/2021	2187	the taproot upgrade is likely to lock-in on the bitcoin mainnet during the current two-week difficulty era, making the "speedy trial" activation method an overwhelming success. the taproot feature goes live in november, if all goes well.	39	272	taproot upgrade likely lockin bitcoin mainnet current twoweek difficulty era making speedy trial activation method overwhelming success taproot feature go live november go well	4665.5	0.008065311	(bitcoin)	{'neg': 0.057, 'neu': 0.806, 'pos': 0.137, 'compound': 0.5267}	0.5267	POSITIVE
15815	5/31/2021	296	if you buy your #bitcoin on paypal, you didnât buy bitcoin. you bought exposure to the price of #btc. learn more here: https://t.co/fhd6u0c5qe https://t.co/nsjo3etkyx	30	55	buy bitcoin paypal didnât buy bitcoin bought exposure price btc learn httpstcofhd6u0c5qe httpstconsjo3etkyx	662	0.001144408	(bitcoin,btc)	{'neg': 0.0, 'neu': 1.0, 'pos': 0.0, 'compound': 0.0}	0	NEUTRAL
15809	5/31/2021	228	is it time for plan b? #bitcoin #btc https://t.co/po8ektwdpl https://t.co/gcapg4a3ne	25	26	time plan b bitcoin btc httpstcopo8ektwdpl httpstcogcapg4a3ne	494.5	0.000854849	(bitcoin,btc)	{'neg': 0.0, 'neu': 1.0, 'pos': 0.0, 'compound': 0.0}	0	NEUTRAL
15811	5/31/2021	153	new to bitcoin &amp; #crypto terminology? looking for a #bitcoin 101 video? this intro playlist explains both! https://t.co/fw4taamfjv https://t.co/ofuca1kv2d	18	35	new bitcoin amp crypto terminology looking bitcoin 101 video intro playlist explains httpstcofw4taamfjv httpstcoofuca1kv2d	350	0.00060505	(bitcoin,amp)	{'neg': 0.0, 'neu': 1.0, 'pos': 0.0, 'compound': 0.0}	0	NEUTRAL
33306	5/31/2021	1839	hmmm, bitcoin keeps putting in higher lows...	115	14	hmmm bitcoin keep putting higher low	3749.5	0.00648181	(bitcoin)	{'neg': 0.0, 'neu': 1.0, 'pos': 0.0, 'compound': 0.0}	0	NEUTRAL
11882	6/1/2021	28	the amount of btc stored in multi-signature addresses has increased by ~60% since 2018. the upcoming taproot upgrade is expected to improve bitcoin multi-signature wallet functionality. data via @bitmexresearch and @coinmetrics: https://t.co/bmqvorxjtv https://t.co/zlidjzozhh	3	4	amount btc stored multisignature address increased 60 since 2018 upcoming taproot upgrade expected improve bitcoin multisignature wallet functionality data via bitmexresearch coinmetrics httpstcobmqvorxjtv httpstcozlidjzozhh	61.5	0.000106316	(bitcoin,btc)	{'neg': 0.0, 'neu': 0.861, 'pos': 0.139, 'compound': 0.6124}	0.6124	POSITIVE
33119	6/1/2021	975	iâve put some money in $ren lmao. deleted the previous tweet cos i made an error with the sentence ðððð	107	5	iâve put money ren lmao deleted previous tweet co made error sentence ðððð	2008.5	0.00347212	(ren)	{'neg': 0.113, 'neu': 0.669, 'pos': 0.218, 'compound': 0.3612}	0.3612	POSITIVE
33130	6/1/2021	2080	that bitcoin pump though ð	105	17	bitcoin pump though ð	4229.5	0.007311592	(bitcoin)	{'neg': 0.0, 'neu': 1.0, 'pos': 0.0, 'compound': 0.0}	0	NEUTRAL
33135	6/1/2021	824	dao maker is on fire with the projects lmao	50	20	dao maker fire project lmao	1693	0.002926711	(maker)	{'neg': 0.18, 'neu': 0.526, 'pos': 0.293, 'compound': 0.3612}	0.3612	POSITIVE
12783	6/1/2021	239	$btc lower trendline needs to be defended. bulls need a high break of 38k, working against ema pressure from above. should that line defense fail, fasten seatbelts https://t.co/xdpyid462u	41	27	btc lower trendline need defended bull need high break 38k working ema pressure line defense fail fasten seatbelt httpstcoxdpyid462u	525.5	0.000908439	(btc)	{'neg': 0.244, 'neu': 0.71, 'pos': 0.046, 'compound': -0.7506}	-0.7506	NEGATIVE
15792	6/1/2021	146	if youâve ever wanted to buy one of my books using #crypto, you can on the #aantonopshop! purchase an e-book for yourself, a crypto curious friend, or use it as an excuse to teach someone how to use #bitcoin. pay with #btc, #eth, #dai, or #ltc: https://t.co/zdyukcijqe https://t.co/sfitvtlyyp	34	23	youâve ever wanted buy one book using crypto aantonopshop purchase ebook crypto curious friend use excuse teach someone use bitcoin pay btc eth dai ltc httpstcozdyukcijqe httpstcosfitvtlyyp	332	0.000573933	(dai,bitcoin,eth,btc,ltc,ever)	{'neg': 0.027, 'neu': 0.835, 'pos': 0.138, 'compound': 0.69}	0.69	POSITIVE
33098	6/2/2021	3451	yeah btc is about to fucking explode lol. watch this space	239	75	yeah btc fucking explode lol watch space	7096.5	0.012267812	(btc)	{'neg': 0.0, 'neu': 0.63, 'pos': 0.37, 'compound': 0.6461}	0.6461	POSITIVE
33116	6/2/2021	1673	the $btc resistance at 37500 is mad lmao. been rejected so many times ðð. if we break that itâs gonna be a huge w for the bulls ð¤£	88	22	btc resistance 37500 mad lmao rejected many time ðð break itâs gon na huge w bull ð	3412	0.005898369	(btc)	{'neg': 0.187, 'neu': 0.634, 'pos': 0.179, 'compound': -0.0772}	-0.0772	NEGATIVE
32820	6/2/2021	1248	$dot looks like itâs gonna fly	88	19	dot look like itâs gon na fly	2559	0.004423777	(dot)	{'neg': 0.0, 'neu': 0.667, 'pos': 0.333, 'compound': 0.3612}	0.3612	POSITIVE
32839	6/2/2021	1050	bitcoin to drop now and test 37500?	67	2	bitcoin drop test 37500	2135.5	0.003691667	(bitcoin)	{'neg': 0.259, 'neu': 0.741, 'pos': 0.0, 'compound': -0.2732}	-0.2732	NEGATIVE
32810	6/3/2021	457	something to keep an eye on ð $eth https://t.co/spajkqbado	38	5	something keep eye ð eth httpstcospajkqbado	938	0.001621533	(eth)	{'neg': 0.0, 'neu': 1.0, 'pos': 0.0, 'compound': 0.0}	0	NEUTRAL
11880	6/3/2021	72	may 2021 was one of the most volatile months in crypto market history. in a matter of days, $btc lost nearly half of its value and most of the top crypto assets closed the month down double digits. data and analysis by @kaikodata. https://t.co/zitg4okdnc https://t.co/zb4algormk	11	15	may 2021 one volatile month crypto market history matter day btc lost nearly half value top crypto asset closed month double digit data analysis kaikodata httpstcozitg4okdnc httpstcozb4algormk	164.5	0.000284373	(btc)	{'neg': 0.047, 'neu': 0.803, 'pos': 0.15, 'compound': 0.4522}	0.4522	POSITIVE
32779	6/3/2021	696	lift off baby $btc https://t.co/3me8flawxh	62	6	lift baby btc httpstco3me8flawxh	1429	0.002470331	(btc)	{'neg': 0.0, 'neu': 1.0, 'pos': 0.0, 'compound': 0.0}	0	NEUTRAL
32773	6/3/2021	361	the bigger picture. basically yes, $btc will fly, but $eth will rocket. https://t.co/3oajolkuly	45	14	bigger picture basically yes btc fly eth rocket httpstco3oajolkuly	758.5	0.001311229	(eth,btc)	{'neg': 0.0, 'neu': 0.866, 'pos': 0.134, 'compound': 0.2144}	0.2144	POSITIVE
39523	6/3/2021	0	rt @lexfridman: here's my conversation with @vitalikbuterin, his second time on the podcast. we talk about @ethereum, @bitcoin, @dogecoin,â¦	0	3398	rt lexfridman here conversation vitalikbuterin second time podcast talk ethereum bitcoin dogecoinâ	3398	0.005874167	(ethereum,bitcoin)	{'neg': 0.0, 'neu': 1.0, 'pos': 0.0, 'compound': 0.0}	0	NEUTRAL
11881	6/3/2021	9	projected earnings across proof-of-stake networks like the ethereum 2.0 beacon chain are expected to be close to $19 billion by the end of 2021 and cryptocurrency exchanges are getting into the lucrative business of staking. @christine_dkim reports. https://t.co/xzvsnru4s0 https://t.co/i3gt5nyso8	2	3	projected earnings across proofofstake network like ethereum 20 beacon chain expected close 19 billion end 2021 cryptocurrency exchange getting lucrative business staking christine_dkim report httpstcoxzvsnru4s0 httpstcoi3gt5nyso8	22	3.80E-05	(ethereum)	{'neg': 0.0, 'neu': 0.938, 'pos': 0.062, 'compound': 0.3612}	0.3612	POSITIVE
12771	6/3/2021	393	$btc thoughts https://t.co/qsp8nn1cqw	64	43	btc thought httpstcoqsp8nn1cqw	861	0.001488422	(btc)	{'neg': 0.0, 'neu': 1.0, 'pos': 0.0, 'compound': 0.0}	0	NEUTRAL
11835	6/4/2021	5	the total amount of funds in bitcoin futures contracts on the chicago mercantile exchange (@cmegroup) slid to an almost six-month low wednesday, indicating a decline in institutional activity. @godbole17 reports. https://t.co/u95rcexnsh	0	3	total amount fund bitcoin future contract chicago mercantile exchange cmegroup slid almost sixmonth low wednesday indicating decline institutional activity godbole17 report httpstcou95rcexnsh	13	2.25E-05	(bitcoin)	{'neg': 0.059, 'neu': 0.941, 'pos': 0.0, 'compound': -0.2075}	-0.2075	NEGATIVE
11873	6/4/2021	117	since the start of the year, the market cap of $usdc has been growing mom almost consistently faster than the market cap of $usdt. if these trends continue, usd coin is set to surpass tetherâs market cap by 2022. https://t.co/naprhgwoon	23	28	since start year market cap usdc growing mom almost consistently faster market cap usdt trend continue usd coin set surpass tetherâs market cap 2022 httpstconaprhgwoon	273.5	0.000472803	(usdt,usdc,usd)	{'neg': 0.0, 'neu': 0.958, 'pos': 0.042, 'compound': 0.1779}	0.1779	POSITIVE
11876	6/4/2021	5	in this weekâs episode of #mappingouteth2, @benjaminion_xyz and @christine_dkim discuss @elonmusk's latest attempts to improve the environmental footprint of bitcoin. are these attempts a pr stunt to greenwash btc or something more substantial? https://t.co/uoujsegjax	3	2	weekâs episode mappingouteth2 benjaminion_xyz christine_dkim discus elonmusks latest attempt improve environmental footprint bitcoin attempt pr stunt greenwash btc something substantial httpstcououjsegjax	13.5	2.33E-05	(bitcoin,btc)	{'neg': 0.074, 'neu': 0.794, 'pos': 0.132, 'compound': 0.2944}	0.2944	POSITIVE
11795	6/4/2021	33	which altcoins performed best in 2021? we measured the growth of 50 consistent market cap leaders and found that $cake, $chz, and $sol led the group with over 200% on average every month ytd. @pancakeswap @chiliz @solana https://t.co/lv7g45hlze	14	12	altcoins performed best 2021 measured growth 50 consistent market cap leader found cake chz sol led group 200 average every month ytd pancakeswap chiliz solana httpstcolv7g45hlze	85	0.000146941	(solana,cake,chiliz,pancakeswap,sol,chz)	{'neg': 0.0, 'neu': 0.841, 'pos': 0.159, 'compound': 0.7783}	0.7783	POSITIVE
12756	6/4/2021	85	$btc finex just tapped the lower triangle boundary https://t.co/jhbrhtwznd	29	6	btc finex tapped lower triangle boundary httpstcojhbrhtwznd	190.5	0.00032932	(btc)	{'neg': 0.216, 'neu': 0.784, 'pos': 0.0, 'compound': -0.296}	-0.296	NEGATIVE
12765	6/4/2021	357	no one is coming to save you, especially not elon. he only follows his own hidden agenda &amp; we shall out its essence rather sooner than later. focus on your own game; study, refine, finalize, become a master of your craft by putting in the effort required - this is independence	37	47	one coming save especially elon follows hidden agenda amp shall essence rather sooner later focus game study refine finalize become master craft putting effort required independence	779.5	0.001347532	(elon,amp)	{'neg': 0.042, 'neu': 0.897, 'pos': 0.061, 'compound': 0.25}	0.25	POSITIVE
32751	6/4/2021	2746	next year iâm going to bitcoin miami. or wherever the fuck it is. felt like iâve missed out	153	35	next year iâm going bitcoin miami wherever fuck felt like iâve missed	5603.5	0.009686844	(bitcoin)	{'neg': 0.246, 'neu': 0.647, 'pos': 0.108, 'compound': -0.4939}	-0.4939	NEGATIVE
12762	6/4/2021	199	$btc bulls losing ground, now trading below the lower triangle boundary after upside breakout has failed. unless 39.5k high can be taken out soonish, things look rather bleak https://t.co/atixqcn4rp	37	15	btc bull losing ground trading lower triangle boundary upside breakout failed unless 395k high taken soonish thing look rather bleak httpstcoatixqcn4rp	431.5	0.00074594	(btc)	{'neg': 0.238, 'neu': 0.762, 'pos': 0.0, 'compound': -0.7964}	-0.7964	NEGATIVE
12736	6/5/2021	191	$btc update: lower boundary now acting as resistance https://t.co/pxj3iq44r7	48	23	btc update lower boundary acting resistance httpstcopxj3iq44r7	429	0.000741618	(btc)	{'neg': 0.216, 'neu': 0.784, 'pos': 0.0, 'compound': -0.296}	-0.296	NEGATIVE
12719	6/5/2021	88	$btc finex bulls struggling to hold lower boundary https://t.co/89k6dzhcgu	55	8	btc finex bull struggling hold lower boundary httpstco89k6dzhcgu	211.5	0.000365623	(btc)	{'neg': 0.417, 'neu': 0.583, 'pos': 0.0, 'compound': -0.6124}	-0.6124	NEGATIVE
11792	6/6/2021	7	taproot will change bitcoin in some important ways, including weakening the narrative that the asset is "digital gold." https://t.co/ockw4uepin	2	1	taproot change bitcoin important way including weakening narrative asset digital gold httpstcoockw4uepin	16	2.77E-05	(bitcoin)	{'neg': 0.102, 'neu': 0.708, 'pos': 0.19, 'compound': 0.25}	0.25	POSITIVE
39521	6/7/2021	0	rt @poojaranjan19: @vitalikbuterin @dannyryan @ethcatherders â altair: beacon chain upgrade â @dannyryan &amp; @vitalikbuterin shared the detaiâ¦	0	338	rt poojaranjan19 vitalikbuterin dannyryan ethcatherders â altair beacon chain upgrade â dannyryan amp vitalikbuterin shared detaiâ	338	0.000584305	(amp)	{'neg': 0.0, 'neu': 0.87, 'pos': 0.13, 'compound': 0.34}	0.34	POSITIVE
11788	6/8/2021	9	investors from the united states profited most from the 2020 $btc bull run. it is estimated that us investors collectively realized over $4 billion in bitcoin gains, more than 3.5x higher than the second-highest country, china. data and chart by @chainalysis https://t.co/hckagktpov	3	2	investor united state profited 2020 btc bull run estimated u investor collectively realized 4 billion bitcoin gain 35x higher secondhighest country china data chart chainalysis httpstcohckagktpov	21.5	3.72E-05	(bitcoin,btc)	{'neg': 0.0, 'neu': 0.839, 'pos': 0.161, 'compound': 0.7579}	0.7579	POSITIVE
15780	6/9/2021	0	rt @learnmorewithc4: want to learn more about the certified #ethereum professional (cep) designation? join c4's cep committee today live atâ¦	0	8	rt learnmorewithc4 want learn certified ethereum professional cep designation join c4s cep committee today live atâ	8	1.38E-05	(ethereum)	{'neg': 0.0, 'neu': 0.837, 'pos': 0.163, 'compound': 0.3612}	0.3612	POSITIVE
15778	6/9/2021	36	want to learn more about the certified #ethereum professional (cep) designation? join c4's cep committee today live at 11 am cdt! ask questions at https://t.co/ebyaq7eikt, use code: #askanythingcep watch on our youtube â¡ï¸ https://t.co/rwujgonbdd or https://t.co/rdcimjzrte	16	6	want learn certified ethereum professional cep designation join c4s cep committee today live 11 cdt ask question httpstcoebyaq7eikt use code askanythingcep watch youtube âï httpstcorwujgonbdd httpstcordcimjzrte	86	0.000148669	(ethereum)	{'neg': 0.0, 'neu': 0.9, 'pos': 0.1, 'compound': 0.4199}	0.4199	POSITIVE
15788	6/9/2021	0	rt @learnmorewithc4: do you have questions about the certified #ethereum professional (cep) exam? join c4âs cep committee for an ask anythiâ¦	0	4	rt learnmorewithc4 question certified ethereum professional cep exam join c4âs cep committee ask anythiâ	4	6.91E-06	(ethereum)	{'neg': 0.0, 'neu': 0.901, 'pos': 0.099, 'compound': 0.296}	0.296	POSITIVE
15785	6/9/2021	144	i recently earned my certified #ethereum professional designation! learn more about the cep exam during c4's âask anythingâ with cep committee members on june 9th at 11:00 am cdt. ask questions on https://t.co/m5l9paao9n, code #askanythingcep. questions will be answered live! https://t.co/fho02ymqhl	22	24	recently earned certified ethereum professional designation learn cep exam c4s âask anythingâ cep committee member june 9th 1100 cdt ask question httpstcom5l9paao9n code askanythingcep question answered live httpstcofho02ymqhl	323	0.000558374	(ethereum)	{'neg': 0.0, 'neu': 1.0, 'pos': 0.0, 'compound': 0.0}	0	NEUTRAL
15784	6/9/2021	3443	at first glance the "bitcoin law" that passed the legislature in el salvador looks like an historic moment. it's impact may not appear for a while but the world has a new global transnational &amp; supranational currency every 10 minutes, the #bitcoin heartbeat of the internet beats	96	540	first glance bitcoin law passed legislature el salvador look like historic moment impact may appear world new global transnational amp supranational currency every 10 minute bitcoin heartbeat internet beat	7474	0.012920401	(bitcoin,amp)	{'neg': 0.0, 'neu': 0.962, 'pos': 0.038, 'compound': 0.1901}	0.1901	POSITIVE
11769	6/10/2021	21	altcoin trading volume on @binance began to climb in january and peaked on may 10th, right before the market crash. a big part of the altcoin surge was due to $doge trading, which briefly surpassed $btc and $eth volume in may. analysis by @coinmetrics. https://t.co/g9cygwirwj https://t.co/urrsnvwwkl	2	6	altcoin trading volume binance began climb january peaked may 10th right market crash big part altcoin surge due doge trading briefly surpassed btc eth volume may analysis coinmetrics httpstcog9cygwirwj httpstcourrsnvwwkl	49	8.47E-05	(binance,doge,eth,btc)	{'neg': 0.058, 'neu': 0.942, 'pos': 0.0, 'compound': -0.4019}	-0.4019	NEGATIVE
15767	6/10/2021	239	here's our "speaking of bitcoin" podcast episode where we discussed this: https://t.co/0ny5rvvqr2	13	29	here speaking bitcoin podcast episode discussed httpstco0ny5rvvqr2	513.5	0.000887694	(bitcoin)	{'neg': 0.0, 'neu': 1.0, 'pos': 0.0, 'compound': 0.0}	0	NEUTRAL
31899	6/10/2021	1371	itâs going down watch ð» $btc https://t.co/cctstn9uul	317	18	itâs going watch ð btc httpstcocctstn9uul	2918.5	0.005045249	(btc)	{'neg': 0.0, 'neu': 1.0, 'pos': 0.0, 'compound': 0.0}	0	NEUTRAL
11783	6/10/2021	12	during the recent sell-off, the number of active bitcoin addresses fell 18%. this fall is around half the reduction seen in 2017, indicating that whilst activity has slowed, more demand exists than after previous cycle macro tops. analysis by @glassnode. https://t.co/iks1kgnnvm https://t.co/u9n2uyje14	2	1	recent selloff number active bitcoin address fell 18 fall around half reduction seen 2017 indicating whilst activity slowed demand exists previous cycle macro top analysis glassnode httpstcoiks1kgnnvm httpstcou9n2uyje14	26	4.49E-05	(bitcoin)	{'neg': 0.038, 'neu': 0.807, 'pos': 0.155, 'compound': 0.6712}	0.6712	POSITIVE
15769	6/10/2021	2731	taproot will be locked-in for a november activation in the next 36 hours. a big success for #bitcoin, taproot introduces a second signature algo (schnorr) and significant privacy features. also a big success for the "speedy trial" activation method with &lt; 8 weeks to lock-in.	38	406	taproot lockedin november activation next 36 hour big success bitcoin taproot introduces second signature algo schnorr significant privacy feature also big success speedy trial activation method lt 8 week lockin	5887	0.010176934	(bitcoin,algo)	{'neg': 0.0, 'neu': 0.801, 'pos': 0.199, 'compound': 0.8481}	0.8481	POSITIVE
11765	6/10/2021	14	chinese #btc mining pools are reporting lower hashrates amid crackdowns and rumors of miner migration. if this holds and chinese mining dominance wanes, we could see a cleaner miner energy mix and more geographic decentralization going forward. data: https://t.co/h8xzv2bau2 https://t.co/ycbxy6874q	4	4	chinese btc mining pool reporting lower hashrates amid crackdown rumor miner migration hold chinese mining dominance wane could see cleaner miner energy mix geographic decentralization going forward data httpstcoh8xzv2bau2 httpstcoycbxy6874q	34	5.88E-05	(btc)	{'neg': 0.051, 'neu': 0.818, 'pos': 0.131, 'compound': 0.34}	0.34	POSITIVE
10738	6/10/2021	116	throwback to ema &amp; trendline retest https://t.co/nrr54cn79p	79	12	throwback ema amp trendline retest httpstconrr54cn79p	283.5	0.00049009	(amp)	{'neg': 0.0, 'neu': 1.0, 'pos': 0.0, 'compound': 0.0}	0	NEUTRAL
32720	6/10/2021	1632	this would be the perfect time to short the fuck out of $btc thoughâ¦	140	10	would perfect time short fuck btc thoughâ	3344	0.005780816	(btc)	{'neg': 0.182, 'neu': 0.625, 'pos': 0.193, 'compound': 0.0516}	0.0516	POSITIVE
11775	6/10/2021	9	in may, the number of deposits for spinning up new eth 2.0 validators increased 246% to a record-breaking total of 26,681. as of tuesday, there are more than 160,000 active validators operating on eth 2.0. @christine_dkim reports. https://t.co/2ysjhnrchb https://t.co/xbovid00rk	6	4	may number deposit spinning new eth 20 validators increased 246 recordbreaking total 26681 tuesday 160000 active validators operating eth 20 christine_dkim report httpstco2ysjhnrchb httpstcoxbovid00rk	25	4.32E-05	(eth)	{'neg': 0.0, 'neu': 0.846, 'pos': 0.154, 'compound': 0.6557}	0.6557	POSITIVE
31859	6/11/2021	0	rt @formationfi: formation fi breaks dao maker's sho all-time record!!! $form $eth #bsc @thedaomaker ðkey highlights/ recap: 1â£most sho râ¦	0	80	rt formationfi formation fi break dao maker sho alltime record form eth bsc thedaomaker ðkey highlight recap 1âmost sho râ	80	0.000138297	(eth,maker)	{'neg': 0.0, 'neu': 1.0, 'pos': 0.0, 'compound': 0.0}	0	NEUTRAL
11738	6/11/2021	15	new research suggests that eth 2.0 validators are expected to earn 70% more revenue after the merge to pos. however, this may also amplify inequalities between solo validators and exchanges. analysis by @obadiaalex and @taarushv. https://t.co/0nv9jnfi6r https://t.co/h5nixleqls	1	1	new research suggests eth 20 validators expected earn 70 revenue merge po however may also amplify inequality solo validators exchange analysis obadiaalex taarushv httpstco0nv9jnfi6r httpstcoh5nixleqls	31.5	5.45E-05	(eth)	{'neg': 0.0, 'neu': 1.0, 'pos': 0.0, 'compound': 0.0}	0	NEUTRAL
11745	6/11/2021	14	after the announcement from el salvador president @nayibbukele, #bitcoin surged 11% to $37,573 and returned 1.5 million btc addresses to a state of unrealized profits or being âin the money.â analysis by @intotheblock. https://t.co/urrt3lhlg0 https://t.co/katqaivnt4	0	3	announcement el salvador president nayibbukele bitcoin surged 11 37573 returned 15 million btc address state unrealized profit âin moneyâ analysis intotheblock httpstcourrt3lhlg0 httpstcokatqaivnt4	31	5.36E-05	(bitcoin,btc)	{'neg': 0.0, 'neu': 0.919, 'pos': 0.081, 'compound': 0.4404}	0.4404	POSITIVE
11751	6/11/2021	27	.@myetherwallet enables a two-step solution to staking on ethereum 2.0. ceo @kvhnuke_ spoke with @christine_dkim and @benjaminion_xyz on this weekâs #mappingouteth2 episode about how and why they made this service. https://t.co/6f5zqvddmq	4	8	myetherwallet enables twostep solution staking ethereum 20 ceo kvhnuke_ spoke christine_dkim benjaminion_xyz weekâs mappingouteth2 episode made service httpstco6f5zqvddmq	64	0.000110638	(ethereum)	{'neg': 0.0, 'neu': 0.927, 'pos': 0.073, 'compound': 0.3182}	0.3182	POSITIVE
14065	6/12/2021	0	rt @gladstein: 1/ bitcoin is a powerful tool for human rights. what is happening in el salvador will have a huge impact on the lives of peâ¦	0	551	rt gladstein 1 bitcoin powerful tool human right happening el salvador huge impact life peâ	551	0.000952521	(bitcoin)	{'neg': 0.0, 'neu': 0.819, 'pos': 0.181, 'compound': 0.6249}	0.6249	POSITIVE
14057	6/12/2021	502	taproot will increase bitcoin privacy by making complex scripts (e.g. lightning channel closure) indistinguishable from simple payments. schnorr signatures optimize transaction signing and open the door for many other features and optimizations	19	47	taproot increase bitcoin privacy making complex script eg lightning channel closure indistinguishable simple payment schnorr signature optimize transaction signing open door many feature optimization	1060.5	0.0018333	(bitcoin)	{'neg': 0.0, 'neu': 0.797, 'pos': 0.203, 'compound': 0.7506}	0.7506	POSITIVE
14054	6/12/2021	526	the taproot upgrade is a "soft fork" which means it is an optional feature. you don't have to use it or change anything in your use of bitcoin because of it. but many wallets are likely to implement it for cheaper fees and better privacy	17	53	taproot upgrade soft fork mean optional feature dont use change anything use bitcoin many wallet likely implement cheaper fee better privacy	1113.5	0.001924922	(bitcoin)	{'neg': 0.0, 'neu': 0.918, 'pos': 0.082, 'compound': 0.5927}	0.5927	POSITIVE
14060	6/12/2021	1482	today the taproot feature set (taproot, tapscript, schnorr signatures) locked in on the bitcoin mainnet. it will be activated for use on november 2021. wallet and infrastructure implementations have 5 months to code and test their use of taproot if they want to provide to clients	41	243	today taproot feature set taproot tapscript schnorr signature locked bitcoin mainnet activated use november 2021 wallet infrastructure implementation 5 month code test use taproot want provide client	3227.5	0.005579421	(bitcoin)	{'neg': 0.0, 'neu': 0.971, 'pos': 0.029, 'compound': 0.0772}	0.0772	POSITIVE
11733	6/13/2021	5	in this week's crypto long &amp; short newsletter, @galenmoore highlights how cryptocurrency markets are displaying a more sophisticated understanding of regulatory and technology risk. https://t.co/np4jjs77ka	0	2	week crypto long amp short newsletter galenmoore highlight cryptocurrency market displaying sophisticated understanding regulatory technology risk httpstconp4jjs77ka	12	2.07E-05	(amp)	{'neg': 0.075, 'neu': 0.786, 'pos': 0.139, 'compound': 0.4201}	0.4201	POSITIVE
11731	6/14/2021	7	signs of an end to "alt season" with eth fund net outflows largest on record ($12.7m) and ptj talking 5% target crypto allocation for inflation trade. - https://t.co/gnkz8xxdn2 - https://t.co/rxpziv16om https://t.co/o6p6ifotdr	27	2	sign end alt season eth fund net outflow largest record 127m ptj talking 5 target crypto allocation inflation trade httpstcognkz8xxdn2 httpstcorxpziv16om httpstcoo6p6ifotdr	29.5	5.10E-05	(eth)	{'neg': 0.0, 'neu': 1.0, 'pos': 0.0, 'compound': 0.0}	0	NEUTRAL
31834	6/14/2021	3822	callux left at the new bitcoin bottom. pass it on	73	21	callux left new bitcoin bottom pas	7701.5	0.013313684	(bitcoin)	{'neg': 0.0, 'neu': 1.0, 'pos': 0.0, 'compound': 0.0}	0	NEUTRAL
31769	6/16/2021	2324	can you lot list me all the top blockchains? thereâs eth, sol, dot etc, what else?	553	21	lot list top blockchains thereâs eth sol dot etc else	4945.5	0.00854935	(eth,dot,sol,etc)	{'neg': 0.0, 'neu': 0.874, 'pos': 0.126, 'compound': 0.2869}	0.2869	POSITIVE
11723	6/16/2021	4	analysts at @jpmorgan say bitcoinâs market dominance needs a sustained uptick, perhaps above 50%, in order to confirm a reversal of bearish market trends. what do you think are the signs of a bitcoin bottom? article by @godbole17. https://t.co/1wt9r4pwud	1	3	analyst jpmorgan say bitcoinâs market dominance need sustained uptick perhaps 50 order confirm reversal bearish market trend think sign bitcoin bottom article godbole17 httpstco1wt9r4pwud	11.5	1.99E-05	(bitcoin)	{'neg': 0.0, 'neu': 0.951, 'pos': 0.049, 'compound': 0.2023}	0.2023	POSITIVE
11729	6/16/2021	8	the aggregated dollar value of open interest on btc futures contracts climbed to a one-month high, suggesting a rebound of speculative trading activity on bitcoin. @francesyue_ reports. https://t.co/cewid1e5jm https://t.co/xakohzxxpg	1	2	aggregated dollar value open interest btc future contract climbed onemonth high suggesting rebound speculative trading activity bitcoin francesyue_ report httpstcocewid1e5jm httpstcoxakohzxxpg	18.5	3.20E-05	(bitcoin,btc)	{'neg': 0.0, 'neu': 0.779, 'pos': 0.221, 'compound': 0.7003}	0.7003	POSITIVE
11719	6/16/2021	10	eth 2.0 developers are weighing a decision about whether to add new withdrawal credentials for validator rewards in order to boost the reliability of decentralized staking pools on the platform. @christine_dkim reports. https://t.co/cs1e8le1i7 https://t.co/xqgdytbxof	0	5	eth 20 developer weighing decision whether add new withdrawal credential validator reward order boost reliability decentralized staking pool platform christine_dkim report httpstcocs1e8le1i7 httpstcoxqgdytbxof	25	4.32E-05	(eth)	{'neg': 0.0, 'neu': 0.813, 'pos': 0.187, 'compound': 0.7096}	0.7096	POSITIVE
31738	6/16/2021	1066	dot isnât a blockchain? or is it? can someone explain it to me pls	110	3	dot isnât blockchain someone explain pls	2190	0.003785882	(dot)	{'neg': 0.0, 'neu': 0.878, 'pos': 0.122, 'compound': 0.168}	0.168	POSITIVE
11684	6/17/2021	8	a buy and hold strategy for #defi governance tokens has broadly underperformed $eth over most timeframes. however, the opposite is true for active defi token trading strategies. data and analysis by @glassnode. https://t.co/x8iwhli2oo https://t.co/hr54odnok2	1	3	buy hold strategy defi governance token broadly underperformed eth timeframes however opposite true active defi token trading strategy data analysis glassnode httpstcox8iwhli2oo httpstcohr54odnok2	19.5	3.37E-05	(eth)	{'neg': 0.0, 'neu': 0.849, 'pos': 0.151, 'compound': 0.6705}	0.6705	POSITIVE
11692	6/17/2021	0	rt @kerooke: it's lightning szn â¡ï¸ - lightning network capacity just broke 1,500 btc - network nodes, channels, and capacity are at all-tiâ¦	0	210	rt kerooke lightning szn âï lightning network capacity broke 1500 btc network node channel capacity alltiâ	210	0.00036303	(btc)	{'neg': 0.123, 'neu': 0.877, 'pos': 0.0, 'compound': -0.4215}	-0.4215	NEGATIVE
11673	6/17/2021	3	this week on #mappingouteth2, @christine_dkim and @benjaminion_xyz discuss: - the controversy around the use of the term eth 2.0 âvalidatorâ - news of bitcoin becoming legal tender in el salvador - and audience q's on #defi. ð https://t.co/h9bimxpr22	0	1	week mappingouteth2 christine_dkim benjaminion_xyz discus controversy around use term eth 20 âvalidatorâ news bitcoin becoming legal tender el salvador audience q defi ð httpstcoh9bimxpr22	7	1.21E-05	(bitcoin,eth)	{'neg': 0.0, 'neu': 0.958, 'pos': 0.042, 'compound': 0.128}	0.128	POSITIVE
11713	6/17/2021	71	new report: the investment implications of ethereum improvement proposal 1559 explained research analyst @christine_dkim breaks down the design of #eip1559, its intended impact and associated risks to ethereum investors, miners and users. https://t.co/a3frbfuwjm	6	32	new report investment implication ethereum improvement proposal 1559 explained research analyst christine_dkim break design eip1559 intended impact associated risk ethereum investor miner user httpstcoa3frbfuwjm	177	0.000305982	(ethereum)	{'neg': 0.058, 'neu': 0.859, 'pos': 0.083, 'compound': 0.2263}	0.2263	POSITIVE
11667	6/18/2021	60	.@nydig_btcâs @gregcipolaro suggests that bitcoin is demonstrating one of its most valuable properties as an asset over the past 12 months: non-correlation to existing asset classes and macro factors, citing relationship between real yields (10y tips) and bitcoin price. https://t.co/akuuzvbhhv	7	9	nydig_btcâs gregcipolaro suggests bitcoin demonstrating one valuable property asset past 12 month noncorrelation existing asset class macro factor citing relationship real yield 10y tip bitcoin price httpstcoakuuzvbhhv	132.5	0.000229054	(bitcoin)	{'neg': 0.0, 'neu': 0.815, 'pos': 0.185, 'compound': 0.8122}	0.8122	POSITIVE
14030	6/19/2021	231	have you ever wished you had someone to teach you how to use a #cryptocurrency hardware wallet - including set up, back up, &amp; funds recovery using the mnemonic phrase? if yes, check out my latest workshop where i do exactly that: https://t.co/jlkokfdv3j #bitcoin #crypto https://t.co/w5mqz3wk9d	22	49	ever wished someone teach use cryptocurrency hardware wallet including set back amp fund recovery using mnemonic phrase yes check latest workshop exactly httpstcojlkokfdv3j bitcoin crypto httpstcow5mqz3wk9d	522	0.000902388	(bitcoin,amp,ever)	{'neg': 0.0, 'neu': 0.94, 'pos': 0.06, 'compound': 0.4019}	0.4019	POSITIVE
14024	6/20/2021	103	new review, "here's another excellent instructional video by andreas giving a thorough background on self-custody. it is something i wished had been available when i got started in the #crypto space four years ago." wow, thank you, dancing crypto! https://t.co/jlkokfdv3j #bitcoin https://t.co/xtdnih68mj	15	19	new review here another excellent instructional video andreas giving thorough background selfcustody something wished available got started crypto space four year ago wow thank dancing crypto httpstcojlkokfdv3j bitcoin httpstcoxtdnih68mj	232.5	0.000401926	(bitcoin)	{'neg': 0.0, 'neu': 0.734, 'pos': 0.266, 'compound': 0.9134}	0.9134	POSITIVE
11650	6/20/2021	4	data from services on bitcoin and ethereum shows what's real in crypto adoption stories, @galenmoore highlights in in this week's crypto long &amp; short newsletter. https://t.co/yvoegd0w01	0	1	data service bitcoin ethereum show whats real crypto adoption story galenmoore highlight week crypto long amp short newsletter httpstcoyvoegd0w01	9	1.56E-05	(ethereum,bitcoin,amp)	{'neg': 0.0, 'neu': 1.0, 'pos': 0.0, 'compound': 0.0}	0	NEUTRAL
31705	6/21/2021	2808	not really much to say atm. $btc just being very boring	152	34	really much say atm btc boring	5726	0.009898611	(btc)	{'neg': 0.206, 'neu': 0.794, 'pos': 0.0, 'compound': -0.3804}	-0.3804	NEGATIVE
13987	6/21/2021	67	should we attack #bitcoin? is it bitcoin or #bitcoins? fractional #bitcoining? [2021] https://t.co/nlolqnmmso https://t.co/zm6ckbw5zw	13	11	attack bitcoin bitcoin bitcoins fractional bitcoining 2021 httpstconlolqnmmso httpstcozm6ckbw5zw	151.5	0.0002619	(bitcoin)	{'neg': 0.219, 'neu': 0.781, 'pos': 0.0, 'compound': -0.5632}	-0.5632	NEGATIVE
10048	6/22/2021	9	the ethereum fee market is expected to undergo a radical change this summer as a result of ethereum improvement proposal (eip) 1559. @christine_dkim breaks down how #eip1559 works, its intended impacts and risks to network stakeholders. https://t.co/a3frbfuwjm (link updated) https://t.co/xb0ssfcxy9	0	2	ethereum fee market expected undergo radical change summer result ethereum improvement proposal eip 1559 christine_dkim break eip1559 work intended impact risk network stakeholder httpstcoa3frbfuwjm link updated httpstcoxb0ssfcxy9	20	3.46E-05	(link,ethereum)	{'neg': 0.051, 'neu': 0.876, 'pos': 0.073, 'compound': 0.2263}	0.2263	POSITIVE
13984	6/22/2021	50	recent review,"i have learned many unknown but important aspects of keeping #cryptocurrencies safe. thanks." thank you, li ra! you too can learn how increase security for your #bitcoin #ethereum and other #cryptoasset holdings in my new workshop: https://t.co/jlkokfdv3j https://t.co/a3bq5ulfde	11	10	recent reviewi learned many unknown important aspect keeping cryptocurrencies safe thanks thank li ra learn increase security bitcoin ethereum cryptoasset holding new workshop httpstcojlkokfdv3j httpstcoa3bq5ulfde	115.5	0.000199666	(ethereum,bitcoin,safe)	{'neg': 0.0, 'neu': 0.685, 'pos': 0.315, 'compound': 0.9397}	0.9397	POSITIVE
11632	6/22/2021	64	the ethereum fee market is expected to undergo a radical change this summer as a result of ethereum improvement proposal (eip) 1559. @christine_dkim breaks down how #eip1559 works, its intended impacts and risks to network stakeholders. https://t.co/lk2ls8t0o8 https://t.co/ggm2yge5k0	10	10	ethereum fee market expected undergo radical change summer result ethereum improvement proposal eip 1559 christine_dkim break eip1559 work intended impact risk network stakeholder httpstcolk2ls8t0o8 httpstcoggm2yge5k0	143	0.000247206	(ethereum)	{'neg': 0.054, 'neu': 0.87, 'pos': 0.077, 'compound': 0.2263}	0.2263	POSITIVE
10065	6/22/2021	8	in todayâs breakdown, show host @nlw chats with investment strategist @lynaldencontact about the current inflationary trends leaving global investors and market observers jumpy. tune in to hear aldenâs perspective on #bitcoin and the global markets. https://t.co/tzm2krhxbz	0	0	todayâs breakdown show host nlw chat investment strategist lynaldencontact current inflationary trend leaving global investor market observer jumpy tune hear aldenâs perspective bitcoin global market httpstcotzm2krhxbz	16	2.77E-05	(bitcoin)	{'neg': 0.054, 'neu': 0.946, 'pos': 0.0, 'compound': -0.25}	-0.25	NEGATIVE
10058	6/22/2021	14	open interest in the bitcoin futures market is down 59% from its peak of $27.3 billion reached back in april 2021. according to @arcaneresearch, the downward trend indicates that institutional investors in btc are being âcautious.â @ledesmalyllah reports. https://t.co/t7dilwrllc	0	2	open interest bitcoin future market 59 peak 273 billion reached back april 2021 according arcaneresearch downward trend indicates institutional investor btc âcautiousâ ledesmalyllah report httpstcot7dilwrllc	30	5.19E-05	(bitcoin,btc)	{'neg': 0.0, 'neu': 0.894, 'pos': 0.106, 'compound': 0.5267}	0.5267	POSITIVE
10053	6/22/2021	11	according to on-chain data and analysis by @glassnode, most of the recent bitcoin sell pressure can be attributed to btc buyers from the last 6-months spending their coins and realizing losses. https://t.co/8iekjofyw9 https://t.co/8svdvrirvg	0	4	according onchain data analysis glassnode recent bitcoin sell pressure attributed btc buyer last 6months spending coin realizing loss httpstco8iekjofyw9 httpstco8svdvrirvg	26	4.49E-05	(bitcoin,btc)	{'neg': 0.136, 'neu': 0.864, 'pos': 0.0, 'compound': -0.5994}	-0.5994	NEGATIVE
13974	6/23/2021	170	cryptoasset inheritance planning: a simple guide for owners â english (ebook) available on the aantonop shop https://t.co/urzmamlnsr #bitcoin #ethereum #cryptocurrency https://t.co/crtkea1skl	13	28	cryptoasset inheritance planning simple guide owner â english ebook available aantonop shop httpstcourzmamlnsr bitcoin ethereum cryptocurrency httpstcocrtkea1skl	374.5	0.000647403	(ethereum,bitcoin)	{'neg': 0.0, 'neu': 1.0, 'pos': 0.0, 'compound': 0.0}	0	NEUTRAL
13935	6/23/2021	73	this sunday i'll be doing monthly audio q&amp;a livestream answering questions on #bitcoin #ethereum &amp; anything related to the technology and social impact of #blockchains. till then, here's a short video from a recent q&amp;a session: https://t.co/nlolqnmmso https://t.co/p8ypdcqsev	18	12	sunday ill monthly audio qampa livestream answering question bitcoin ethereum amp anything related technology social impact blockchains till here short video recent qampa session httpstconlolqnmmso httpstcop8ypdcqsev	167	0.000288695	(ethereum,bitcoin,amp,audio)	{'neg': 0.0, 'neu': 1.0, 'pos': 0.0, 'compound': 0.0}	0	NEUTRAL
13895	6/24/2021	0	rt @anitaposch: 1/ human rights activists use #bitcoin discreetly. @meronina is one of them. she is supporting refugees from #eritrea, whoâ¦	0	116	rt anitaposch 1 human right activist use bitcoin discreetly meronina one supporting refugee eritrea whoâ	116	0.000200531	(bitcoin)	{'neg': 0.0, 'neu': 0.873, 'pos': 0.127, 'compound': 0.4404}	0.4404	POSITIVE
10045	6/25/2021	56	new report: the investorâs perspective on the bitcoin taproot upgrade @gckaloudis looks into the merits of taproot from the investor's perspective, outlines some potential drawbacks and issues a reminder that bitcoin is an investment in technology. https://t.co/kszne46h4u	12	17	new report investorâs perspective bitcoin taproot upgrade gckaloudis look merit taproot investor perspective outline potential drawback issue reminder bitcoin investment technology httpstcokszne46h4u	135	0.000233376	(bitcoin)	{'neg': 0.0, 'neu': 0.928, 'pos': 0.072, 'compound': 0.4019}	0.4019	POSITIVE
10038	6/25/2021	0	rt @coinmetrics: bitcoin dominance dropped to under 40% on may 18th, just days before bitcoin (btc) price crashed to its lowest levels sincâ¦	0	7	rt coinmetrics bitcoin dominance dropped 40 may 18th day bitcoin btc price crashed lowest level sincâ	7	1.21E-05	(bitcoin,btc)	{'neg': 0.102, 'neu': 0.827, 'pos': 0.071, 'compound': -0.2023}	-0.2023	NEGATIVE
10041	6/25/2021	0	rt @coindesk: market wrap: bitcoin sees continued weakness into the weekend as a volatile month continues. https://t.co/zdpmqhcs50	0	12	rt coindesk market wrap bitcoin see continued weakness weekend volatile month continues httpstcozdpmqhcs50	12	2.07E-05	(bitcoin)	{'neg': 0.157, 'neu': 0.843, 'pos': 0.0, 'compound': -0.4215}	-0.4215	NEGATIVE
10034	6/25/2021	8	while ethereum miners rely on transaction fees as a share of total revenue, the price of $eth is arguably more important for miner profitability. will #eip1559 have a net positive impact on eth price? @christine_dkim reports. https://t.co/hyn3szgaly https://t.co/zm0h1ljrud	0	2	ethereum miner rely transaction fee share total revenue price eth arguably important miner profitability eip1559 net positive impact eth price christine_dkim report httpstcohyn3szgaly httpstcozm0h1ljrud	18	3.11E-05	(ethereum,eth)	{'neg': 0.047, 'neu': 0.721, 'pos': 0.232, 'compound': 0.7902}	0.7902	POSITIVE
13862	6/26/2021	167	do you want someone to teach you how to use a #cryptocurrency hardware wallet - including how to set it up, back it up, and recover your funds using the mnemonic phrase? if yes, check out my latest workshop where i do exactly that: https://t.co/jlkokfdv3j #bitcoin #ethereum https://t.co/sguzeiciib	23	48	want someone teach use cryptocurrency hardware wallet including set back recover fund using mnemonic phrase yes check latest workshop exactly httpstcojlkokfdv3j bitcoin ethereum httpstcosguzeiciib	393.5	0.000680249	(ethereum,bitcoin)	{'neg': 0.0, 'neu': 0.915, 'pos': 0.085, 'compound': 0.4588}	0.4588	POSITIVE
13855	6/26/2021	787	escaping the global banking cartel has more than 200k views. thank you! https://t.co/yduset8s4m #bitcoin #cryptocurrency #banksters https://t.co/gzl7einpdc	32	163	escaping global banking cartel 200k view thank httpstcoyduset8s4m bitcoin cryptocurrency banksters httpstcogzl7einpdc	1753	0.003030434	(bitcoin)	{'neg': 0.0, 'neu': 0.79, 'pos': 0.21, 'compound': 0.4574}	0.4574	POSITIVE
13842	6/27/2021	59	livestream (audio only) starts in 15 minutes. join now. i'll be answering patrons, youtube members, and your questions on #bitcoin, #ethereum, #cryptocurrency, open #blockchains. https://t.co/shzrq5nkex https://t.co/paq5ea0vw3	14	5	livestream audio start 15 minute join ill answering patron youtube member question bitcoin ethereum cryptocurrency open blockchains httpstcoshzrq5nkex httpstcopaq5ea0vw3	130	0.000224733	(ethereum,bitcoin,audio)	{'neg': 0.0, 'neu': 0.919, 'pos': 0.081, 'compound': 0.296}	0.296	POSITIVE
10012	6/28/2021	0	rt @glassnode: 1/ yesterday, it took on average 1400s (or 23.3 min) to mine a #bitcoin block. this denotes the largest daily mean block intâ¦	0	119	rt glassnode 1 yesterday took average 1400s 233 min mine bitcoin block denotes largest daily mean block intâ	119	0.000205717	(bitcoin)	{'neg': 0.209, 'neu': 0.791, 'pos': 0.0, 'compound': -0.7003}	-0.7003	NEGATIVE
10027	6/28/2021	6	in this week's crypto long &amp; short newsletter, @galenmoore looks at bitcoin to explain why the current bear market will likely be short-lived. https://t.co/j2caojhrso	0	1	week crypto long amp short newsletter galenmoore look bitcoin explain current bear market likely shortlived httpstcoj2caojhrso	13	2.25E-05	(bitcoin,amp)	{'neg': 0.0, 'neu': 1.0, 'pos': 0.0, 'compound': 0.0}	0	NEUTRAL
10021	6/28/2021	6	the burn mechanism of eip 1559 is expected to slow $eth issuance over the long run. which of the following investment narratives of $eth do you think this will impact the most?	1	1	burn mechanism eip 1559 expected slow eth issuance long run following investment narrative eth think impact	13.5	2.33E-05	(eth)	{'neg': 0.0, 'neu': 1.0, 'pos': 0.0, 'compound': 0.0}	0	NEUTRAL
13835	6/28/2021	61	"very clear detailed information for newbies and active cryptocurrency enthusiasts." is part of a recent 5 star review of my free workshop, introduction to #bitcoin and open #blockchains. learn more: https://t.co/mvnyyga2ri https://t.co/dp21b0waek	17	12	clear detailed information newbie active cryptocurrency enthusiast part recent 5 star review free workshop introduction bitcoin open blockchains learn httpstcomvnyyga2ri httpstcodp21b0waek	142.5	0.000246342	(bitcoin)	{'neg': 0.0, 'neu': 0.752, 'pos': 0.248, 'compound': 0.8357}	0.8357	POSITIVE
10003	6/29/2021	0	rt @glassnode: last week, the largest dollar value capitulation in #bitcoin history occurred, with over $3.45b in net losses realised on-châ¦	0	171	rt glassnode last week largest dollar value capitulation bitcoin history occurred 345b net loss realised onchâ	171	0.00029561	(bitcoin)	{'neg': 0.112, 'neu': 0.788, 'pos': 0.1, 'compound': -0.0772}	-0.0772	NEGATIVE
13814	6/29/2021	66	"now i can send &amp; receive, safely backup, wipe &amp; restore my wallets. this workshop not only answered so many questions i had, but made me feel secure &amp; safe using my wallets. thank you, i needed this!" latest review on my new security bundle workshop. https://t.co/mgzna5ofjd https://t.co/otuf9rpwlv	22	5	send amp receive safely backup wipe amp restore wallet workshop answered many question made feel secure amp safe using wallet thank needed latest review new security bundle workshop httpstcomgzna5ofjd httpstcootuf9rpwlv	148	0.00025585	(amp,safe)	{'neg': 0.0, 'neu': 0.693, 'pos': 0.307, 'compound': 0.9459}	0.9459	POSITIVE
10009	6/29/2021	3	on june 12, bitcoin miners signaled support for #taproot, a bundle of upgrades aimed at improving network security, privacy and scalability @gckaloudis breaks down taproot and its intended impacts to #bitcoin. https://t.co/q6y9lhwnve	1	1	june 12 bitcoin miner signaled support taproot bundle upgrade aimed improving network security privacy scalability gckaloudis break taproot intended impact bitcoin httpstcoq6y9lhwnve	7.5	1.30E-05	(bitcoin)	{'neg': 0.0, 'neu': 0.78, 'pos': 0.22, 'compound': 0.7845}	0.7845	POSITIVE
9989	6/30/2021	10	taproot is expected to enhance layer-2 networks, such as the lightning network (ln), which sit on top of #bitcoin. @gckaloudis explains how taproot could accelerate ln growth, which has the potential to establish another core use narrative for #bitcoin. https://t.co/pib2pftgni https://t.co/26zp0cyjaa	0	3	taproot expected enhance layer2 network lightning network ln sit top bitcoin gckaloudis explains taproot could accelerate ln growth potential establish another core use narrative bitcoin httpstcopib2pftgni httpstco26zp0cyjaa	23	3.98E-05	(bitcoin)	{'neg': 0.0, 'neu': 0.899, 'pos': 0.101, 'compound': 0.5267}	0.5267	POSITIVE
9994	6/30/2021	3	in this week's valid points newsletter, @christine_dkim pulls back the curtains on how ethereum miners are preparing for two upcoming network upgrades, the london hard fork and the merge. https://t.co/c8gfpqeqne	1	1	week valid point newsletter christine_dkim pull back curtain ethereum miner preparing two upcoming network upgrade london hard fork merge httpstcoc8gfpqeqne	7.5	1.30E-05	(ethereum)	{'neg': 0.046, 'neu': 0.954, 'pos': 0.0, 'compound': -0.1027}	-0.1027	NEGATIVE
9981	6/30/2021	0	rt @arcaneresearch: ecosystem overview: the map below shows how all parts of the growing bitcoin ecosystem are connected, exemplified by aâ¦	0	17	rt arcaneresearch ecosystem overview map show part growing bitcoin ecosystem connected exemplified aâ	17	2.94E-05	(bitcoin)	{'neg': 0.0, 'neu': 0.922, 'pos': 0.078, 'compound': 0.1779}	0.1779	POSITIVE
9966	7/1/2021	7	last friday, #eip1559 was implemented on the ropsten test network. data from https://t.co/d5xbe6yyme shows that the update has slowed $eth emissions by roughly 30%. read more about eip 1559 and the future of ethereumâs fee market in our latest report. https://t.co/rj2qvrfpwn https://t.co/no033mplgd	1	2	last friday eip1559 implemented ropsten test network data httpstcod5xbe6yyme show update slowed eth emission roughly 30 read eip 1559 future ethereumâs fee market latest report httpstcorj2qvrfpwn httpstcono033mplgd	16.5	2.85E-05	(eth)	{'neg': 0.0, 'neu': 1.0, 'pos': 0.0, 'compound': 0.0}	0	NEUTRAL
9980	7/1/2021	9	as part of taproot, schnorr signatures are expected to improve the efficiency of #bitcoin transactions. while fees for simple transactions may not fall, fees for complex transactions almost certainly will. @gckaloudis explains why in his latest report. https://t.co/bxlfftwcsy https://t.co/krxnkljpzn	0	2	part taproot schnorr signature expected improve efficiency bitcoin transaction fee simple transaction may fall fee complex transaction almost certainly gckaloudis explains latest report httpstcobxlfftwcsy httpstcokrxnkljpzn	20	3.46E-05	(bitcoin)	{'neg': 0.0, 'neu': 0.827, 'pos': 0.173, 'compound': 0.7584}	0.7584	POSITIVE
34001	7/1/2021	2456	the https://t.co/tnujipuuq2 online summit has started! i will be speaking on block space markets in ethereum sharding and then on a panel on mev minimization and democratization in ~4 hours.	1179	516	httpstcotnujipuuq2 online summit started speaking block space market ethereum sharding panel mev minimization democratization 4 hour	6017.5	0.010402531	(ethereum)	{'neg': 0.106, 'neu': 0.894, 'pos': 0.0, 'compound': -0.4926}	-0.4926	NEGATIVE
9961	7/1/2021	61	all coindesk 20 assets, which constitute roughly 99% of the crypto market by transparent volume, ended june 2021 with negative returns. $btc and $eth returns for the month were -5.6% and -14.8%, respectively. https://t.co/fxoucoshh9	6	24	coindesk 20 asset constitute roughly 99 crypto market transparent volume ended june 2021 negative return btc eth return month 56 148 respectively httpstcofxoucoshh9	149	0.000257578	(eth,btc)	{'neg': 0.095, 'neu': 0.799, 'pos': 0.106, 'compound': -0.1531}	-0.1531	NEGATIVE
31643	7/2/2021	643	havenât sold any coins from my xcad presale. currently staking it atm and providing liquidity on the eth chain	31	8	havenât sold coin xcad presale currently staking atm providing liquidity eth chain	1309.5	0.00226375	(eth)	{'neg': 0.0, 'neu': 1.0, 'pos': 0.0, 'compound': 0.0}	0	NEUTRAL
11130	7/2/2021	2937	according to wyckoff #bitcoin is entering phase d! (target $42k) https://t.co/khpr6yy4qb	287	367	according wyckoff bitcoin entering phase target 42k httpstcokhpr6yy4qb	6384.5	0.011036969	(bitcoin)	{'neg': 0.0, 'neu': 1.0, 'pos': 0.0, 'compound': 0.0}	0	NEUTRAL
9958	7/2/2021	5	as it stands now, creating #bitcoin smart contracts is cumbersome, expensive and bad for privacy. @gckaloudis explains how taproot will make on-chain smart contracts more viable by breaking up the execution of btc scripts. https://t.co/lox6lcd9ib	0	1	stand creating bitcoin smart contract cumbersome expensive bad privacy gckaloudis explains taproot make onchain smart contract viable breaking execution btc script httpstcolox6lcd9ib	11	1.90E-05	(bitcoin,btc)	{'neg': 0.083, 'neu': 0.736, 'pos': 0.181, 'compound': 0.4767}	0.4767	POSITIVE
9955	7/2/2021	12	what is #eip1559 and what effects will it have on the ethereum network? @christine_dkim explains the upcoming fee market change and lays out the best and worst case scenarios for its activation in this research report. https://t.co/avpx3rllfr https://t.co/cgoeqpgazo	1	5	eip1559 effect ethereum network christine_dkim explains upcoming fee market change lay best worst case scenario activation research report httpstcoavpx3rllfr httpstcocgoeqpgazo	29.5	5.10E-05	(ethereum)	{'neg': 0.093, 'neu': 0.813, 'pos': 0.095, 'compound': 0.0258}	0.0258	POSITIVE
31619	7/4/2021	1623	talk dirty to me $btc	54	19	talk dirty btc	3292	0.005690923	(btc)	{'neg': 0.42, 'neu': 0.58, 'pos': 0.0, 'compound': -0.4404}	-0.4404	NEGATIVE
9950	7/8/2021	18	2021 q2 brought an end to market euphoria with $btc dropping 40%, its 3rd worst quarter ever in terms of performance. find out more about the trends, developments and technologies that shaped the crypto markets in our latest quarterly review report. https://t.co/cq1a8yq1ne https://t.co/m91k1dxtgf	11	6	2021 q2 brought end market euphoria btc dropping 40 3rd worst quarter ever term performance find trend development technology shaped crypto market latest quarterly review report httpstcocq1a8yq1ne httpstcom91k1dxtgf	47.5	8.21E-05	(btc,ever)	{'neg': 0.083, 'neu': 0.83, 'pos': 0.087, 'compound': 0.0516}	0.0516	POSITIVE
9935	7/8/2021	10	in 2021 q2, $btc had its third worst quarter ever in terms of price performance. bitcoin price dropped 40.39%. only 2018 q4 (-44%) and 2018 q1 (-50%) were worse. $eth, on the other hand, finished the quarter up 18.69%. https://t.co/rxsu5oepu8 #coindeskresearch https://t.co/e1qgqmsrg0	0	3	2021 q2 btc third worst quarter ever term price performance bitcoin price dropped 4039 2018 q4 44 2018 q1 50 worse eth hand finished quarter 1869 httpstcorxsu5oepu8 coindeskresearch httpstcoe1qgqmsrg0	23	3.98E-05	(bitcoin,eth,btc,ever)	{'neg': 0.146, 'neu': 0.789, 'pos': 0.065, 'compound': -0.6124}	-0.6124	NEGATIVE
13800	7/8/2021	57	icymi: official cowards, financial scatology &amp; precursors to hyperinflation (speaking of #bitcoin podcast - sob 468) https://t.co/rw5ks2rdiu https://t.co/qji0aw7kvj	15	16	icymi official coward financial scatology amp precursor hyperinflation speaking bitcoin podcast sob 468 httpstcorw5ks2rdiu httpstcoqji0aw7kvj	137.5	0.000237698	(bitcoin,amp)	{'neg': 0.111, 'neu': 0.889, 'pos': 0.0, 'compound': -0.25}	-0.25	NEGATIVE
9944	7/8/2021	6	as several china-based mining pools scaled backed operations and shut down, btc hashrate dropped by nearly 50% over 2021 q2. bitcoin also recorded its slowest daily average block time on june 27 at 23 minutes. read more from our latest quarterly review: https://t.co/1evsvb38ot https://t.co/yv1no1qa01	0	1	several chinabased mining pool scaled backed operation shut btc hashrate dropped nearly 50 2021 q2 bitcoin also recorded slowest daily average block time june 27 23 minute read latest quarterly review httpstco1evsvb38ot httpstcoyv1no1qa01	13	2.25E-05	(bitcoin,btc)	{'neg': 0.063, 'neu': 0.913, 'pos': 0.024, 'compound': -0.4215}	-0.4215	NEGATIVE
9922	7/9/2021	11	$btc remained stubbornly uncorrelated to gold, stocks and the u.s. dollar in 2021 q2. bitcoinâs unique nature is part of what makes it interesting to investors. read more: https://t.co/8zwx86c668 #coindeskresearch https://t.co/w52xc9jnsv	0	1	btc remained stubbornly uncorrelated gold stock u dollar 2021 q2 bitcoinâs unique nature part make interesting investor read httpstco8zwx86c668 coindeskresearch httpstcow52xc9jnsv	23	3.98E-05	(btc)	{'neg': 0.07, 'neu': 0.85, 'pos': 0.079, 'compound': 0.0772}	0.0772	POSITIVE
9924	7/9/2021	11	two forces to look out for as we navigate the july unlocks of grayscale bitcoin trust shares (gbtc): - a decrease in btc spot volume as investors are able to buy gbtc at a discount to nav - the closing of btc short futures positions that were used to hedge locked gbtc holdings https://t.co/nojdx1qcbq	0	3	two force look navigate july unlocks grayscale bitcoin trust share gbtc decrease btc spot volume investor able buy gbtc discount nav closing btc short future position used hedge locked gbtc holding httpstconojdx1qcbq	25	4.32E-05	(bitcoin,btc)	{'neg': 0.0, 'neu': 0.897, 'pos': 0.103, 'compound': 0.6705}	0.6705	POSITIVE
9927	7/9/2021	11	a report by @jpmorgan suggested that a wave of new grayscale bitcoin trust (gbtc) shares hitting secondary markets might lead to downward pressure on $btc markets. this isn't likely, according to several #crypto analysts. @ledesmalyllah reports. https://t.co/rnybvvmg2b https://t.co/arzi0hcdht	0	4	report jpmorgan suggested wave new grayscale bitcoin trust gbtc share hitting secondary market might lead downward pressure btc market isnt likely according several crypto analyst ledesmalyllah report httpstcornybvvmg2b httpstcoarzi0hcdht	26	4.49E-05	(bitcoin,btc)	{'neg': 0.054, 'neu': 0.811, 'pos': 0.135, 'compound': 0.5106}	0.5106	POSITIVE
9918	7/10/2021	10	bitcoin mining is greener than many people think. data from the bitcoin mining council (bmc) suggests that 56% of bitcoinâs energy usage is sustainable, higher than any major economy in the world. https://t.co/qa9oyelsd8 #coindeskresearch https://t.co/dttbfwyblp	0	5	bitcoin mining greener many people think data bitcoin mining council bmc suggests 56 bitcoinâs energy usage sustainable higher major economy world httpstcoqa9oyelsd8 coindeskresearch httpstcodttbfwyblp	25	4.32E-05	(bitcoin)	{'neg': 0.0, 'neu': 0.942, 'pos': 0.058, 'compound': 0.2732}	0.2732	POSITIVE
31609	7/10/2021	2274	safe to say, weâre in a bear market ð. me gusta. now to slowly buy the things i want lmao	268	44	safe say weâre bear market ð gusta slowly buy thing want lmao	4726	0.008169898	(safe)	{'neg': 0.0, 'neu': 0.649, 'pos': 0.351, 'compound': 0.7964}	0.7964	POSITIVE
9916	7/10/2021	4	in 2021 q2, $eth 30-day annualized volatility reached its highest point since the âblack thursdayâ price crash in march 2020. $btc also experienced a 30.32% increase in 30-day annualized volatility, quarter over quarter. read more: https://t.co/5tsijtygyi https://t.co/pknlwhcgie	0	1	2021 q2 eth 30day annualized volatility reached highest point since âblack thursdayâ price crash march 2020 btc also experienced 3032 increase 30day annualized volatility quarter quarter read httpstco5tsijtygyi httpstcopknlwhcgie	9	1.56E-05	(eth,btc)	{'neg': 0.069, 'neu': 0.838, 'pos': 0.094, 'compound': 0.0}	0	NEUTRAL
10713	7/11/2021	297	$btc failed low break may indicate sellers have exhausted and might get shaken out with price moving above recent high boundaries. what could be an early entry into the newly developing trend would be invalidated by breaking below last low, putting back momentum into bear's hands https://t.co/apewers477	54	40	btc failed low break may indicate seller exhausted might get shaken price moving recent high boundary could early entry newly developing trend would invalidated breaking last low putting back momentum bear hand httpstcoapewers477	661	0.001142679	(btc)	{'neg': 0.212, 'neu': 0.788, 'pos': 0.0, 'compound': -0.8519}	-0.8519	NEGATIVE
13727	7/11/2021	42	icymi:leapfrogging to bitcoin's third layer (speaking of #bitcoin podcast - sob 468) https://t.co/lp3u70e4kr https://t.co/osfhzbtawk	10	6	icymileapfrogging bitcoins third layer speaking bitcoin podcast sob 468 httpstcolp3u70e4kr httpstcoosfhzbtawk	95	0.000164228	(bitcoin)	{'neg': 0.143, 'neu': 0.857, 'pos': 0.0, 'compound': -0.25}	-0.25	NEGATIVE
9912	7/11/2021	4	bear markets shine a spotlight on tools and metrics useful for gauging market sentiment and shaping long-term investment strategy, @gckaloudis notes in this week's crypto long &amp; short newsletter. https://t.co/aw82zkljfj	1	0	bear market shine spotlight tool metric useful gauging market sentiment shaping longterm investment strategy gckaloudis note week crypto long amp short newsletter httpstcoaw82zkljfj	8.5	1.47E-05	(amp)	{'neg': 0.0, 'neu': 0.906, 'pos': 0.094, 'compound': 0.4404}	0.4404	POSITIVE
10708	7/11/2021	156	if the seller exhaustion theory is correct we should see a rally from these levels emerging soon. both an early &amp; conserative entry is provided by the market. tighter setup implies more risk, but excellent reward in case the theory gets confirmed. taking both entries if triggered https://t.co/bfgejisoh8	36	22	seller exhaustion theory correct see rally level emerging soon early amp conserative entry provided market tighter setup implies risk excellent reward case theory get confirmed taking entry triggered httpstcobfgejisoh8	352	0.000608507	(amp,rally)	{'neg': 0.061, 'neu': 0.755, 'pos': 0.184, 'compound': 0.8764}	0.8764	POSITIVE
9911	7/12/2021	6	cryptocurrency markets seems to be driverless amid signs of retail exhaustion and institutional indifference. the number of $btc outstanding futures contracts or open interest on the cme has stayed flat since the may price crash. read more: https://t.co/yjok8k51cf https://t.co/ai8a5vk3iy	1	1	cryptocurrency market seems driverless amid sign retail exhaustion institutional indifference number btc outstanding future contract open interest cme stayed flat since may price crash read httpstcoyjok8k51cf httpstcoai8a5vk3iy	13.5	2.33E-05	(btc)	{'neg': 0.134, 'neu': 0.692, 'pos': 0.174, 'compound': 0.4404}	0.4404	POSITIVE
12159	7/13/2021	37	icymi: 4 questions answered in 4 min. boomdemic! should we attack bitcoin? is it bitcoin or bitcoins? fractional bitcoining? [2021] https://t.co/nlolqnmmso https://t.co/u3j0pyhxjy	17	11	icymi 4 question answered 4 min boomdemic attack bitcoin bitcoin bitcoins fractional bitcoining 2021 httpstconlolqnmmso httpstcou3j0pyhxjy	93.5	0.000161635	(bitcoin)	{'neg': 0.171, 'neu': 0.829, 'pos': 0.0, 'compound': -0.6036}	-0.6036	NEGATIVE
9909	7/13/2021	12	$btc might be in a short bear-market interregnum, rather than a long crypto winter. a look at mvrv, a measure of unrealized gains that takes an average of the price change since the last time each bitcoin changed hands, reveals why. read more: https://t.co/rc7a0ohojk https://t.co/lwmleysdsx	0	2	btc might short bearmarket interregnum rather long crypto winter look mvrv measure unrealized gain take average price change since last time bitcoin changed hand reveals read httpstcorc7a0ohojk httpstcolwmleysdsx	26	4.49E-05	(bitcoin,btc)	{'neg': 0.0, 'neu': 0.943, 'pos': 0.057, 'compound': 0.34}	0.34	POSITIVE
9907	7/13/2021	239	2021 q2 was characterized by price retracing in most crypto assets in the coindesk 20. the only assets with positive returns for q2 were $xrp, $ada and $eth, the native cryptocurrencies of the xrp ledger, cardano and ethereum blockchains. https://t.co/4eos3x9bss #coindeskresearch https://t.co/nlkwdwu9rk	17	91	2021 q2 characterized price retracing crypto asset coindesk 20 asset positive return q2 xrp ada eth native cryptocurrencies xrp ledger cardano ethereum blockchains httpstco4eos3x9bss coindeskresearch httpstconlkwdwu9rk	577.5	0.000998332	(ethereum,xrp,eth,cardano,ada)	{'neg': 0.0, 'neu': 0.838, 'pos': 0.162, 'compound': 0.762}	0.762	POSITIVE
9905	7/13/2021	6	the # of tokenized btc created on ethereum has been on a steady rise since jan 2021. there are more than 250,000 tokens backed by btc, collectively worth roughly $8.6 billion as of july 6, 2021 and representing about 1.2% of total btc supply. https://t.co/sgqvbmztm3 https://t.co/9nhwkkuyjy	0	1	tokenized btc created ethereum steady rise since jan 2021 250000 token backed btc collectively worth roughly 86 billion july 6 2021 representing 12 total btc supply httpstcosgqvbmztm3 httpstco9nhwkkuyjy	13	2.25E-05	(ethereum,btc)	{'neg': 0.0, 'neu': 0.891, 'pos': 0.109, 'compound': 0.4588}	0.4588	POSITIVE
9904	7/13/2021	1	despite news that inflation in the u.s. is at its highest in 13 years, $btc prices remain down, suggesting professional investors in btc may view high inflation as transitory, even while buying into bitcoin's anti-inflation thesis. @davidzmorris reports. https://t.co/wymfroxxdm	1	1	despite news inflation u highest 13 year btc price remain suggesting professional investor btc may view high inflation transitory even buying bitcoins antiinflation thesis davidzmorris report httpstcowymfroxxdm	3.5	6.05E-06	(btc)	{'neg': 0.0, 'neu': 1.0, 'pos': 0.0, 'compound': 0.0}	0	NEUTRAL
31608	7/13/2021	3122	bitcoin is defo going to 20k now	293	41	bitcoin defo going 20k	6431.5	0.011118218	(bitcoin)	{'neg': 0.0, 'neu': 1.0, 'pos': 0.0, 'compound': 0.0}	0	NEUTRAL
12137	7/14/2021	200	money as the world knows it is about power and permission. bitcoin is money without authority. find out more about why #bitcoin is permissionless in #tiomv3 https://t.co/nnbmzbby7z	22	30	money world know power permission bitcoin money without authority find bitcoin permissionless tiomv3 httpstconnbmzbby7z	441	0.000762362	(bitcoin)	{'neg': 0.045, 'neu': 0.955, 'pos': 0.0, 'compound': -0.0572}	-0.0572	NEGATIVE
8185	7/14/2021	7	the continued growth of the defi industry contributes to increasing levels of miner/maximal extractable value (mev) on ethereum. mev refers to additional revenue that miners earn on top of transaction fees and block subsidies. read more: https://t.co/0sm7fljfwn https://t.co/pxb4hinefa	0	3	continued growth defi industry contributes increasing level minermaximal extractable value mev ethereum mev refers additional revenue miner earn top transaction fee block subsidy read httpstco0sm7fljfwn httpstcopxb4hinefa	17	2.94E-05	(ethereum)	{'neg': 0.066, 'neu': 0.778, 'pos': 0.156, 'compound': 0.4404}	0.4404	POSITIVE
12143	7/14/2021	214	money as the world knows it is about power and permission. bitcoin is money without authority. find out more about why #bitcoin is permissionless in #tiomv3 https://t.co/3soqacqrps	20	35	money world know power permission bitcoin money without authority find bitcoin permissionless tiomv3 httpstco3soqacqrps	473	0.000817681	(bitcoin)	{'neg': 0.045, 'neu': 0.955, 'pos': 0.0, 'compound': -0.0572}	-0.0572	NEGATIVE
12150	7/14/2021	57	hodl t-shirt, mugs, stickers &amp; much more available at the aantonop shop. check it out: https://t.co/cktn4dk9bf https://t.co/zggeo3tftd	7	5	hodl tshirt mug sticker amp much available aantonop shop check httpstcocktn4dk9bf httpstcozggeo3tftd	122.5	0.000211767	(amp)	{'neg': 0.0, 'neu': 1.0, 'pos': 0.0, 'compound': 0.0}	0	NEUTRAL
8188	7/14/2021	8	this august, ethereum protocol developers anticipate executing #eip1559 to introduce predictability and greater efficiency to ethereumâs fee market. fees on ethereum are notoriously volatile especially during times of high network congestion. read more: https://t.co/svin4d15pt https://t.co/mbur9lp4rm	0	1	august ethereum protocol developer anticipate executing eip1559 introduce predictability greater efficiency ethereumâs fee market fee ethereum notoriously volatile especially time high network congestion read httpstcosvin4d15pt httpstcombur9lp4rm	17	2.94E-05	(ethereum)	{'neg': 0.0, 'neu': 0.868, 'pos': 0.132, 'compound': 0.6124}	0.6124	POSITIVE
8181	7/15/2021	74	in 2021 q2, the fastest-growing altcoin, excluding stablecoins, by monthly market cap growth, was the native token of @chiliz, a blockchain services network for sports and entertainment providers. @teddefi reports: https://t.co/guk4mlmnrh https://t.co/5xqntcj96p	20	18	2021 q2 fastestgrowing altcoin excluding stablecoins monthly market cap growth native token chiliz blockchain service network sport entertainment provider teddefi report httpstcoguk4mlmnrh httpstco5xqntcj96p	176	0.000304253	(chiliz)	{'neg': 0.0, 'neu': 0.843, 'pos': 0.157, 'compound': 0.6597}	0.6597	POSITIVE
8170	7/15/2021	78	bitcoin dominance, $btc market cap divided by the sum market cap of all cryptocurrencies, often strengthens in a bear market, as investors retreat from altcoins. bitcoin dominance has bounced back 6.18% since the recent low in may. read more: https://t.co/jqnoluldvm https://t.co/0nomzwhwvg	16	23	bitcoin dominance btc market cap divided sum market cap cryptocurrencies often strengthens bear market investor retreat altcoins bitcoin dominance bounced back 618 since recent low may read httpstcojqnoluldvm httpstco0nomzwhwvg	187	0.000323269	(bitcoin,btc)	{'neg': 0.046, 'neu': 0.769, 'pos': 0.185, 'compound': 0.6486}	0.6486	POSITIVE
12127	7/15/2021	73	crypto explained: what are deflationary and inflationary systems? why should i care? [2021] https://t.co/7aldwmef1z #bitcoin #ethereum #cryptocurency #crypto https://t.co/eentfv8ynp	26	11	crypto explained deflationary inflationary system care 2021 httpstco7aldwmef1z bitcoin ethereum cryptocurency crypto httpstcoeentfv8ynp	170	0.000293881	(ethereum,bitcoin)	{'neg': 0.0, 'neu': 0.827, 'pos': 0.173, 'compound': 0.5514}	0.5514	POSITIVE
12114	7/16/2021	55	get your name in mastering the lightning network book [contribute your knowledge &amp; expertise] https://t.co/4enbk4njja https://t.co/e7ec82gfts	13	12	get name mastering lightning network book contribute knowledge amp expertise httpstco4enbk4njja httpstcoe7ec82gfts	128.5	0.00022214	(amp)	{'neg': 0.0, 'neu': 1.0, 'pos': 0.0, 'compound': 0.0}	0	NEUTRAL
8168	7/16/2021	8	taproot, a bundle of upgrades aiming to improve security, privacy and scalability, is the most significant update to the $btc network since 2017. mining hashrate 90% signaling threshold for taproot was met after three difficulty periods. read more: https://t.co/wfgogahd9s https://t.co/dzj3n4bdjg	0	1	taproot bundle upgrade aiming improve security privacy scalability significant update btc network since 2017 mining hashrate 90 signaling threshold taproot met three difficulty period read httpstcowfgogahd9s httpstcodzj3n4bdjg	17	2.94E-05	(btc)	{'neg': 0.054, 'neu': 0.781, 'pos': 0.165, 'compound': 0.6115}	0.6115	POSITIVE
8157	7/16/2021	8	demand for usdt appears to have flatlined due to a confluence of regulatory and market sentiment factors. meanwhile, usdc, the second largest dollar-pegged stablecoin, has continued to grow modestly in supply. read more from @muyaoshen. https://t.co/xzegodo6mq https://t.co/vvedwrlz19	0	4	demand usdt appears flatlined due confluence regulatory market sentiment factor meanwhile usdc second largest dollarpegged stablecoin continued grow modestly supply read muyaoshen httpstcoxzegodo6mq httpstcovvedwrlz19	20	3.46E-05	(usdt,usdc)	{'neg': 0.041, 'neu': 0.959, 'pos': 0.0, 'compound': -0.128}	-0.128	NEGATIVE
12107	7/17/2021	306	#bitcoin is a gift to the entire world. itâs the sixth greatest innovation in money, which is the most ancient technology of our civilization. find out more about the #cryptocurrency revolution: https://t.co/uhflldl4ze https://t.co/cxq87lqtzb	26	62	bitcoin gift entire world itâs sixth greatest innovation money ancient technology civilization find cryptocurrency revolution httpstcouhflldl4ze httpstcocxq87lqtzb	687	0.001187626	(bitcoin)	{'neg': 0.0, 'neu': 0.749, 'pos': 0.251, 'compound': 0.8658}	0.8658	POSITIVE
12101	7/17/2021	182	do you love #bitcoin and read in portuguese?! or know someone who does?! get your copy of "a internet do dinheiro" here â¡ï¸ https://t.co/zgvagssyrj https://t.co/ujc8wjdnhx	21	28	love bitcoin read portuguese know someone get copy internet dinheiro âï httpstcozgvagssyrj httpstcoujc8wjdnhx	402.5	0.000695807	(bitcoin)	{'neg': 0.0, 'neu': 0.823, 'pos': 0.177, 'compound': 0.7306}	0.7306	POSITIVE
8155	7/18/2021	3	an immense amount of capital has been pouring into crypto companies through venture capital funds or direct investment, @gckaloudis highlights in this week's crypto long &amp; short newsletter. https://t.co/i5wfictj0x	0	2	immense amount capital pouring crypto company venture capital fund direct investment gckaloudis highlight week crypto long amp short newsletter httpstcoi5wfictj0x	8	1.38E-05	(amp)	{'neg': 0.0, 'neu': 1.0, 'pos': 0.0, 'compound': 0.0}	0	NEUTRAL
8149	7/19/2021	10	.@metisdao, a layer 2 ethereum scaling solution, is named after the greek goddess of prudence and wisdom. @christine_dkim and @benjaminion_xyz speak to metis ceo @elenacryptochic about female empowerment in the crypto industry. https://t.co/eradusglep	2	6	metisdao layer 2 ethereum scaling solution named greek goddess prudence wisdom christine_dkim benjaminion_xyz speak metis ceo elenacryptochic female empowerment crypto industry httpstcoeradusglep	27	4.67E-05	(ethereum,metis,metisdao)	{'neg': 0.0, 'neu': 0.836, 'pos': 0.164, 'compound': 0.6908}	0.6908	POSITIVE
8144	7/19/2021	0	rt @cnbctheexchange: . #bitcoin is plunging along with the rest of the market today as the #crypto collapse continues. is it time for inveâ¦	0	29	rt cnbctheexchange bitcoin plunging along rest market today crypto collapse continues time inveâ	29	5.01E-05	(bitcoin)	{'neg': 0.127, 'neu': 0.873, 'pos': 0.0, 'compound': -0.4939}	-0.4939	NEGATIVE
8151	7/19/2021	11	the uk's ban on @binance has caused volumes for btc-gbp to plummet compared to its peers, with daily average traded volume of btc-gbp falling &gt;90% month-over-month. the drop has led to a surge in slippage, according to @clara_medalie at @kaikodata. https://t.co/4jztey9tq0 https://t.co/at2d8m5hut	1	2	uk ban binance caused volume btcgbp plummet compared peer daily average traded volume btcgbp falling gt90 monthovermonth drop led surge slippage according clara_medalie kaikodata httpstco4jztey9tq0 httpstcoat2d8m5hut	24.5	4.24E-05	(binance)	{'neg': 0.161, 'neu': 0.839, 'pos': 0.0, 'compound': -0.743}	-0.743	NEGATIVE
12093	7/19/2021	48	"excellent content that adds clarity to what has been achieved by the invention of bitcoin (capital "b" intended)" a recent review from my free introduction to #bitcoin and open blockchains workshop. learn more: https://t.co/bdygpfb0x0 https://t.co/uctzn3omi9	14	8	excellent content add clarity achieved invention bitcoin capital b intended recent review free introduction bitcoin open blockchains workshop learn httpstcobdygpfb0x0 httpstcouctzn3omi9	111	0.000191887	(bitcoin)	{'neg': 0.0, 'neu': 0.762, 'pos': 0.238, 'compound': 0.8658}	0.8658	POSITIVE
12088	7/20/2021	67	icymi: crypto explained: taproot drawbacks, bitcoin energy usage, ethereum fees!!! + more [may 2021] https://t.co/b6zfatalyk https://t.co/eaznlmoraf	17	10	icymi crypto explained taproot drawback bitcoin energy usage ethereum fee may 2021 httpstcob6zfatalyk httpstcoeaznlmoraf	152.5	0.000263629	(ethereum,bitcoin)	{'neg': 0.0, 'neu': 0.825, 'pos': 0.175, 'compound': 0.4545}	0.4545	POSITIVE
8139	7/20/2021	23	ethereum reached a new peak in worldwide google search popularity earlier this year as interest in nfts and defi applications surged. data and analysis by @coinmetrics. https://t.co/bhtuqmkbkb https://t.co/0uo23bpqex	1	7	ethereum reached new peak worldwide google search popularity earlier year interest nfts defi application surged data analysis coinmetrics httpstcobhtuqmkbkb httpstco0uo23bpqex	53.5	9.25E-05	(ethereum)	{'neg': 0.0, 'neu': 0.762, 'pos': 0.238, 'compound': 0.7579}	0.7579	POSITIVE
8141	7/20/2021	9	meme tokens achieved massive gains in may, thanks in part to tweets from tesla ceo @elonmusk. however, the meme token market seems to be oversaturated as $doge suffered negative returns in june. article by @muyaoshen. chart by @haobing_shuaike. https://t.co/83dnwgp0ej https://t.co/kxbfg6urgv	1	1	meme token achieved massive gain may thanks part tweet tesla ceo elonmusk however meme token market seems oversaturated doge suffered negative return june article muyaoshen chart haobing_shuaike httpstco83dnwgp0ej httpstcokxbfg6urgv	19.5	3.37E-05	(doge)	{'neg': 0.143, 'neu': 0.747, 'pos': 0.11, 'compound': -0.3818}	-0.3818	NEGATIVE
8143	7/20/2021	101	.@circlepay disclosed that its stablecoin, usdc, was ~60% backed with cash. in contrast @bitfinex, the parent of the issuer of the largest stablecoin usdt, disclosed in march that ~3% of usdt tokens were backed by cash. read more from @nikhileshde. https://t.co/dypyet8k9y https://t.co/qm91z0hkfw	14	41	circlepay disclosed stablecoin usdc 60 backed cash contrast bitfinex parent issuer largest stablecoin usdt disclosed march 3 usdt token backed cash read nikhileshde httpstcodypyet8k9y httpstcoqm91z0hkfw	250	0.000432178	(usdt,usdc)	{'neg': 0.0, 'neu': 0.948, 'pos': 0.052, 'compound': 0.0516}	0.0516	POSITIVE
12078	7/21/2021	58	icymi: bitcoin attack: can bitcoin be taken down now with just 7 billion dollars? breaking bitcoin [2021] https://t.co/zhxsvhwzzy https://t.co/u0jsupkssr	21	13	icymi bitcoin attack bitcoin taken 7 billion dollar breaking bitcoin 2021 httpstcozhxsvhwzzy httpstcou0jsupkssr	139.5	0.000241155	(bitcoin)	{'neg': 0.154, 'neu': 0.846, 'pos': 0.0, 'compound': -0.4767}	-0.4767	NEGATIVE
10653	7/21/2021	0	rt @bigcheds: $btc #bitcoin ma 20 underside tag on daily	0	3	rt bigcheds btc bitcoin 20 underside tag daily	3	5.19E-06	(bitcoin,btc)	{'neg': 0.0, 'neu': 1.0, 'pos': 0.0, 'compound': 0.0}	0	NEUTRAL
10667	7/21/2021	262	$btc inverse chart always provides a fresh perspective from a different vantage point https://t.co/5t4arp6r3f	56	26	btc inverse chart always provides fresh perspective different vantage point httpstco5t4arp6r3f	578	0.000999196	(btc)	{'neg': 0.0, 'neu': 0.827, 'pos': 0.173, 'compound': 0.3182}	0.3182	POSITIVE
8136	7/22/2021	7	net transfer volume of $eth to exchanges has consistently been negative month-over-month since the end of 'defi summer' in august 2020, signaling continued movement of capital off centralized exchanges and into #defi. data and analysis by @glassnode. https://t.co/drhv9r212i https://t.co/wi9e4vebgz	0	1	net transfer volume eth exchange consistently negative monthovermonth since end defi summer august 2020 signaling continued movement capital centralized exchange defi data analysis glassnode httpstcodrhv9r212i httpstcowi9e4vebgz	15	2.59E-05	(eth)	{'neg': 0.089, 'neu': 0.911, 'pos': 0.0, 'compound': -0.5719}	-0.5719	NEGATIVE
8132	7/22/2021	0	rt @coindeskmarkets: ethereum funds saw a third consecutive week of inflows as investors diversify away from bitcoin products, via @coinshaâ¦	0	30	rt coindeskmarkets ethereum fund saw third consecutive week inflow investor diversify away bitcoin product via coinshaâ	30	5.19E-05	(ethereum,bitcoin)	{'neg': 0.0, 'neu': 1.0, 'pos': 0.0, 'compound': 0.0}	0	NEUTRAL
8129	7/22/2021	5	pulling off a time bandit attack on ethereum is an exceptionally difficult task because it would require a miner or mining pool to acquire at least 40% of total network hash power. learn more from about time bandit attacks this week on #mappingouteth2. https://t.co/oebkauwme1	1	0	pulling time bandit attack ethereum exceptionally difficult task would require miner mining pool acquire least 40 total network hash power learn time bandit attack week mappingouteth2 httpstcooebkauwme1	10.5	1.82E-05	(ethereum)	{'neg': 0.184, 'neu': 0.816, 'pos': 0.0, 'compound': -0.8313}	-0.8313	NEGATIVE
12060	7/23/2021	61	icymi: video about bitcoin energy consumption &amp; climate change: does #bitcoin use too much energy? [2021] https://t.co/jqtdesxbcy #bitcoinenergy #proofofwork https://t.co/8dhdk4xhkp	15	16	icymi video bitcoin energy consumption amp climate change bitcoin use much energy 2021 httpstcojqtdesxbcy bitcoinenergy proofofwork httpstco8dhdk4xhkp	145.5	0.000251528	(bitcoin,amp)	{'neg': 0.0, 'neu': 0.811, 'pos': 0.189, 'compound': 0.4939}	0.4939	POSITIVE
12062	7/23/2021	55	"the course is structured well with short videos and text. a small recap is done through easy questions so you can burn some of the new info into memory." another 5 star review on my free introduction to #bitcoin &amp; open #blockchains course. learn more: https://t.co/ek6msd5phe https://t.co/gmijposevn	16	13	course structured well short video text small recap done easy question burn new info memory another 5 star review free introduction bitcoin amp open blockchains course learn httpstcoek6msd5phe httpstcogmijposevn	131	0.000226461	(bitcoin,amp)	{'neg': 0.0, 'neu': 0.835, 'pos': 0.165, 'compound': 0.8074}	0.8074	POSITIVE
10645	7/23/2021	411	$btc now trading over trendline &amp; above daily ema 21 ($32,700~) https://t.co/osdntek8xs	35	42	btc trading trendline amp daily ema 21 32700 httpstcoosdntek8xs	881.5	0.001523861	(amp,btc)	{'neg': 0.0, 'neu': 1.0, 'pos': 0.0, 'compound': 0.0}	0	NEUTRAL
10649	7/23/2021	205	market cap btc dominance attempting trendline break https://t.co/0ihbtcvj9i	39	26	market cap btc dominance attempting trendline break httpstco0ihbtcvj9i	455.5	0.000787429	(btc)	{'neg': 0.0, 'neu': 0.795, 'pos': 0.205, 'compound': 0.2023}	0.2023	POSITIVE
30399	7/23/2021	3368	i just keep buying more eth lol	281	56	keep buying eth lol	6932.5	0.011984303	(eth)	{'neg': 0.0, 'neu': 0.619, 'pos': 0.381, 'compound': 0.4728}	0.4728	POSITIVE
12056	7/24/2021	0	rt @renepickhardt: guess who received (&amp; send back) 2 large (!) mainnet #bitcoin payments from @stefanwouldgo over the #lightningnetwork!â¦	0	120	rt renepickhardt guess received amp send back 2 large mainnet bitcoin payment stefanwouldgo lightningnetworkâ	120	0.000207446	(bitcoin,amp)	{'neg': 0.0, 'neu': 1.0, 'pos': 0.0, 'compound': 0.0}	0	NEUTRAL
30683	7/24/2021	2002	$btc ð	220	24	btc ð	4138	0.007153415	(btc)	{'neg': 0.0, 'neu': 1.0, 'pos': 0.0, 'compound': 0.0}	0	NEUTRAL
30678	7/24/2021	3639	hmmm $btc is looking too good to be true. time to short. back down to 30k watch	686	103	hmmm btc looking good true time short back 30k watch	7724	0.01335258	(btc)	{'neg': 0.0, 'neu': 0.725, 'pos': 0.275, 'compound': 0.6908}	0.6908	POSITIVE
8128	7/25/2021	5	in this week's crypto long &amp; short newsletter, @christine_dkim explores the risks and rewards of eip 1559, a controversial code change in ethereum's approaching upgrade. https://t.co/bqu3rvufe9	1	2	week crypto long amp short newsletter christine_dkim explores risk reward eip 1559 controversial code change ethereums approaching upgrade httpstcobqu3rvufe9	12.5	2.16E-05	(amp)	{'neg': 0.134, 'neu': 0.759, 'pos': 0.107, 'compound': 0.0516}	0.0516	POSITIVE
8126	7/26/2021	0	rt @skewdotcom: $40,000 is the largest open interest for the upcoming #bitcoin options expiry this friday https://t.co/poueujvuiq	0	31	rt skewdotcom 40000 largest open interest upcoming bitcoin option expiry friday httpstcopoueujvuiq	31	5.36E-05	(bitcoin)	{'neg': 0.0, 'neu': 0.842, 'pos': 0.158, 'compound': 0.4588}	0.4588	POSITIVE
10550	7/26/2021	127	btc.dominance attempting to break out of an ascending triangle. if successful alts will have to stand the test of time against a rallying btc https://t.co/3frgrokdz5	43	18	btcdominance attempting break ascending triangle successful alt stand test time rallying btc httpstco3frgrokdz5	293.5	0.000507377	(btc)	{'neg': 0.0, 'neu': 0.858, 'pos': 0.142, 'compound': 0.5859}	0.5859	POSITIVE
12045	7/26/2021	73	here's a reminder that if you're investing in defi you need to understand the 5 categories of risks you're facing [2021] https://t.co/eselmzdl0d #defi #ethereum #cryptocurency #crypto https://t.co/9h3dk7xosb	25	18	here reminder youre investing defi need understand 5 category risk youre facing 2021 httpstcoeselmzdl0d defi ethereum cryptocurency crypto httpstco9h3dk7xosb	176.5	0.000305118	(ethereum)	{'neg': 0.08, 'neu': 0.92, 'pos': 0.0, 'compound': -0.2732}	-0.2732	NEGATIVE
10559	7/26/2021	165	you either win, or you learn, which means you always win by default	28	18	either win learn mean always win default	362	0.000625794	(win)	{'neg': 0.0, 'neu': 0.591, 'pos': 0.409, 'compound': 0.8225}	0.8225	POSITIVE
8125	7/26/2021	0	rt @coindesk: bitcoin committed to the lightning network at near 1,900 btc. it has grown 29% since june 9, when the el salvador bitcoin lâ¦	0	37	rt coindesk bitcoin committed lightning network near 1900 btc grown 29 since june 9 el salvador bitcoin lâ	37	6.40E-05	(bitcoin,btc,near)	{'neg': 0.0, 'neu': 0.92, 'pos': 0.08, 'compound': 0.2732}	0.2732	POSITIVE
10584	7/26/2021	210	$btc doing its thing https://t.co/fz41dq8yis	35	19	btc thing httpstcofz41dq8yis	456.5	0.000789158	(btc)	{'neg': 0.0, 'neu': 1.0, 'pos': 0.0, 'compound': 0.0}	0	NEUTRAL
10581	7/26/2021	305	binance spiked to 48k https://t.co/mfqqzvmnud	44	35	binance spiked 48k httpstcomfqqzvmnud	667	0.001153052	(binance)	{'neg': 0.0, 'neu': 1.0, 'pos': 0.0, 'compound': 0.0}	0	NEUTRAL
12043	7/27/2021	63	here's a playlist for the latest episodes of the speaking of #bitcoin podcast (aka sob): https://t.co/mqap4m8wfi https://t.co/pdknm3wobc	26	11	here playlist latest episode speaking bitcoin podcast aka sob httpstcomqap4m8wfi httpstcopdknm3wobc	150	0.000259307	(bitcoin)	{'neg': 0.0, 'neu': 1.0, 'pos': 0.0, 'compound': 0.0}	0	NEUTRAL
10544	7/27/2021	68	and another exchange giving in to regulatory pressure &amp; beginning its descent into irrelevance	35	10	another exchange giving regulatory pressure amp beginning descent irrelevance	163.5	0.000282645	(amp)	{'neg': 0.133, 'neu': 0.723, 'pos': 0.145, 'compound': 0.0516}	0.0516	POSITIVE
8117	7/27/2021	6	chinese crypto exchange huobi shut down its beijing entity today, and huobi technology stock has fallen more than 15% since markets opened in hong kong. huobiâs trading volume also dropped from its may peak to around $100k. article by @egreechee. https://t.co/js60zfwjt9 https://t.co/xtszzkurys	0	1	chinese crypto exchange huobi shut beijing entity today huobi technology stock fallen 15 since market opened hong kong huobiâs trading volume also dropped may peak around 100k article egreechee httpstcojs60zfwjt9 httpstcoxtszzkurys	13	2.25E-05	(huobi)	{'neg': 0.057, 'neu': 0.943, 'pos': 0.0, 'compound': -0.3612}	-0.3612	NEGATIVE
8120	7/27/2021	6	over the past week, perpetual futures open interest in bitcoin climbed by $1.4b as bitcoin prices rallied. often-times, elevated open interest increases probabilities of a volatile leverage squeeze. data and analysis by @glassnode. https://t.co/wxc52nsgsy https://t.co/chkmtzj0gf	0	0	past week perpetual future open interest bitcoin climbed 14b bitcoin price rallied oftentimes elevated open interest increase probability volatile leverage squeeze data analysis glassnode httpstcowxc52nsgsy httpstcochkmtzj0gf	12	2.07E-05	(bitcoin)	{'neg': 0.0, 'neu': 0.842, 'pos': 0.158, 'compound': 0.7184}	0.7184	POSITIVE
30646	7/28/2021	3925	na screw it im bullish now. make me my 7 million dollars back $btc pls	298	63	na screw im bullish make 7 million dollar back btc pls	8062	0.013936885	(btc)	{'neg': 0.095, 'neu': 0.816, 'pos': 0.088, 'compound': -0.0258}	-0.0258	NEGATIVE
12039	7/28/2021	83	"thank you very much andreas for your course. you explained very easy to understand. i feel more confident to have bitcoin. i will take another course soon." thank you, sinee, for your review of my free intro to #bitcoin &amp; open #blockchain workshop. https://t.co/mgzna5ofjd https://t.co/rgvgovhnmm	29	12	thank much andreas course explained easy understand feel confident bitcoin take another course soon thank sinee review free intro bitcoin amp open blockchain workshop httpstcomgzna5ofjd httpstcorgvgovhnmm	192.5	0.000332777	(bitcoin,amp)	{'neg': 0.0, 'neu': 0.717, 'pos': 0.283, 'compound': 0.9323}	0.9323	POSITIVE
10530	7/28/2021	340	adding $rune to my longterm portfolio https://t.co/96khubh7jh	76	33	adding rune longterm portfolio httpstco96khubh7jh	751	0.001298264	(rune)	{'neg': 0.0, 'neu': 1.0, 'pos': 0.0, 'compound': 0.0}	0	NEUTRAL
12042	7/28/2021	578	#bitcoin: free of dictators, institutions, third-party, intermediaries, and just overall bullshit. learn the difference between blockchains and bullshit: https://t.co/nzhmgp5zvf https://t.co/r8fpx01bwg	68	87	bitcoin free dictator institution thirdparty intermediary overall bullshit learn difference blockchains bullshit httpstconzhmgp5zvf httpstcor8fpx01bwg	1277	0.002207567	(bitcoin)	{'neg': 0.272, 'neu': 0.609, 'pos': 0.118, 'compound': -0.6486}	-0.6486	NEGATIVE
12037	7/29/2021	806	cars. electricity. the internet. bitcoin. what do they have in common? they were once all considered to be âdisruptive technologyâ which was met with serious resistance. they were wrong then, and they're wrong now. see how #bitcoin is going to change the world. ... https://t.co/yie0ogi8nx	75	190	car electricity internet bitcoin common considered âdisruptive technologyâ met serious resistance wrong theyre wrong see bitcoin going change world httpstcoyie0ogi8nx	1839.5	0.003179968	(bitcoin)	{'neg': 0.152, 'neu': 0.848, 'pos': 0.0, 'compound': -0.7579}	-0.7579	NEGATIVE
8113	7/29/2021	14	tether hasn't printed new $usdt since may. meanwhile, $usdc maintained around 10% mom market cap growth in the last two months. chart by @haobing_shuaike. https://t.co/55kvhvlo3i	0	3	tether hasnt printed new usdt since may meanwhile usdc maintained around 10 mom market cap growth last two month chart haobing_shuaike httpstco55kvhvlo3i	31	5.36E-05	(usdt,usdc,tether)	{'neg': 0.0, 'neu': 0.902, 'pos': 0.098, 'compound': 0.3818}	0.3818	POSITIVE
33984	7/29/2021	0	rt @epicenterbtc: ðnew episodeð @seb2point0 and @sunnya97 talk to @vitalikbuterin about #ethereum and its potential to change our society iâ¦	0	309	rt epicenterbtc ðnew episodeð seb2point0 sunnya97 talk vitalikbuterin ethereum potential change society iâ	309	0.000534172	(ethereum)	{'neg': 0.0, 'neu': 1.0, 'pos': 0.0, 'compound': 0.0}	0	NEUTRAL
8098	7/30/2021	7	6. âshasperâ was an early nickname for the ethereum 2.0 upgrade inspired by proposals that coupled vitalik buterinâs casper-style proof-of-stake design with blockchain sharding. more on the history of the eth 2.0 upgrade in this @coindeskdata report: https://t.co/cstkkfisdz	1	2	6 âshasperâ early nickname ethereum 20 upgrade inspired proposal coupled vitalik buterinâs casperstyle proofofstake design blockchain sharding history eth 20 upgrade coindeskdata report httpstcocstkkfisdz	16.5	2.85E-05	(ethereum,eth)	{'neg': 0.0, 'neu': 0.92, 'pos': 0.08, 'compound': 0.4939}	0.4939	POSITIVE
8102	7/30/2021	4	3. the part of ethereum that is responsible for storing and executing decentralized application code is known as the âethereum virtual machineâ, or evm. more on the evm, not to be confused with "miner extractable value" (mev), in this #validpoints issue: https://t.co/j1cosnzse0	1	1	3 part ethereum responsible storing executing decentralized application code known âethereum virtual machineâ evm evm confused miner extractable value mev validpoints issue httpstcoj1cosnzse0	9.5	1.64E-05	(ethereum)	{'neg': 0.0, 'neu': 0.854, 'pos': 0.146, 'compound': 0.687}	0.687	POSITIVE
8103	7/30/2021	3	2. the term âgasâ has several meanings in the context of ethereum. it can refer to the cost or fee of sending a transaction on the network. it can also refer to a unit of measurement that estimates how much computational effort is required to execute a specific transaction.	1	1	2 term âgasâ several meaning context ethereum refer cost fee sending transaction network also refer unit measurement estimate much computational effort required execute specific transaction	7.5	1.30E-05	(ethereum)	{'neg': 0.0, 'neu': 1.0, 'pos': 0.0, 'compound': 0.0}	0	NEUTRAL
8096	7/30/2021	9	happy birthday #ethereum! ð¥³ https://t.co/otkt4fuxcg	0	0	happy birthday ethereum ð³ httpstcootkt4fuxcg	18	3.11E-05	(ethereum)	{'neg': 0.0, 'neu': 0.501, 'pos': 0.499, 'compound': 0.6114}	0.6114	POSITIVE
8108	7/30/2021	42	#ethereum formally launched their 1st public main network release, frontier, 6 years ago today. here is what the network has achieved since then: - over 600k daily active addresses - host of over 3,000 dapps - $60 billion in value locked in smart contracts what else? commentð https://t.co/bkth9669oq	2	12	ethereum formally launched 1st public main network release frontier 6 year ago today network achieved since 600k daily active address host 3000 dapps 60 billion value locked smart contract else commentð httpstcobkth9669oq	97	0.000167685	(ethereum)	{'neg': 0.0, 'neu': 0.811, 'pos': 0.189, 'compound': 0.8074}	0.8074	POSITIVE
8104	7/30/2021	6	1. unlike bitcoin, ethereum relies on a simplified, accounts-based model to record transfers of value on the network. each ethereum account has a single balance of ether that gets debited and credited.	2	1	1 unlike bitcoin ethereum relies simplified accountsbased model record transfer value network ethereum account single balance ether get debited credited	14	2.42E-05	(ethereum,bitcoin)	{'neg': 0.0, 'neu': 0.851, 'pos': 0.149, 'compound': 0.5994}	0.5994	POSITIVE
8813	7/30/2021	150	i know most of you will just verify because its easier and you have "nothing to hide". what you miss is that you betray the very foundational essence of crypto. you will just be another transparent citizen where all your transactions can &amp; will be tracked. good luck	38	26	know verify easier nothing hide miss betray foundational essence crypto another transparent citizen transaction amp tracked good luck	345	0.000596406	(amp)	{'neg': 0.103, 'neu': 0.743, 'pos': 0.154, 'compound': 0.4404}	0.4404	POSITIVE
8100	7/30/2021	6	5. r&amp;d for a version of ethereum based on proof-of-stake (pos) consensus started in january 2014, over a year before the network first launched in july 2015. get weekly updates about the development of pos on ethereum through the #validpoints newsletter:https://t.co/4mhdzeckas	1	1	5 rampd version ethereum based proofofstake po consensus started january 2014 year network first launched july 2015 get weekly update development po ethereum validpoints newsletterhttpstco4mhdzeckas	13.5	2.33E-05	(ethereum)	{'neg': 0.0, 'neu': 0.962, 'pos': 0.038, 'compound': 0.128}	0.128	POSITIVE
8840	7/30/2021	0	rt @jacobcanfield: ð¨breaking: @binance is shutting down derivative and futures trading in europe, starting with germany, italy and the nethâ¦	0	195	rt jacobcanfield ðbreaking binance shutting derivative future trading europe starting germany italy nethâ	195	0.000337099	(binance)	{'neg': 0.0, 'neu': 1.0, 'pos': 0.0, 'compound': 0.0}	0	NEUTRAL
8101	7/30/2021	4	4. solidity is the most common computer programming language used to develop smart contracts and deploy decentralized applications on ethereum. there is a second, lesser known programming language known as vyper aimed at making contract code easier to audit.	1	1	4 solidity common computer programming language used develop smart contract deploy decentralized application ethereum second lesser known programming language known vyper aimed making contract code easier audit	9.5	1.64E-05	(ethereum)	{'neg': 0.0, 'neu': 0.867, 'pos': 0.133, 'compound': 0.6705}	0.6705	POSITIVE
12034	7/30/2021	36	icymi: official cowards, financial scatology &amp; precursors to hyperinflation (sob 468) https://t.co/rw5ks2rdiu https://t.co/d5qshogizy	28	8	icymi official coward financial scatology amp precursor hyperinflation sob 468 httpstcorw5ks2rdiu httpstcod5qshogizy	94	0.000162499	(amp)	{'neg': 0.0, 'neu': 1.0, 'pos': 0.0, 'compound': 0.0}	0	NEUTRAL
12032	8/1/2021	70	icymi: can someone guess my crypto private key? [from sand, to molecules, to the observable universe] https://t.co/hupbti8rvh https://t.co/xezzaostyg	27	12	icymi someone guess crypto private key sand molecule observable universe httpstcohupbti8rvh httpstcoxezzaostyg	165.5	0.000286102	(sand)	{'neg': 0.0, 'neu': 1.0, 'pos': 0.0, 'compound': 0.0}	0	NEUTRAL
6310	8/1/2021	3	what's interesting is that since the end of may, tether's growth has gone completely flat, @galenmoore writes in this week's crypto long &amp; short newsletter. https://t.co/rxfophjzna	1	0	whats interesting since end may tether growth gone completely flat galenmoore writes week crypto long amp short newsletter httpstcorxfophjzna	6.5	1.12E-05	(amp,tether)	{'neg': 0.0, 'neu': 0.819, 'pos': 0.181, 'compound': 0.6486}	0.6486	POSITIVE
8804	8/1/2021	0	rt @thinkingbitmex: how bad will you feel when btc is at 144k, and you're sitting in hyperinflated fiat stablecoins?	0	12	rt thinkingbitmex bad feel btc 144k youre sitting hyperinflated fiat stablecoins	12	2.07E-05	(btc)	{'neg': 0.163, 'neu': 0.837, 'pos': 0.0, 'compound': -0.5423}	-0.5423	NEGATIVE
6308	8/2/2021	13	bitcoin held on exchanges dropped drastically during the last few days of july. coindesk research analyst, @gckaloudis, says $btc exchange outflow may signal that traders are less willing to sell the asset at current prices. watch the full clip below. https://t.co/v4gkrnsbrd https://t.co/tk2r4pzlnl	1	3	bitcoin held exchange dropped drastically last day july coindesk research analyst gckaloudis say btc exchange outflow may signal trader le willing sell asset current price watch full clip httpstcov4gkrnsbrd httpstcotk2r4pzlnl	29.5	5.10E-05	(bitcoin,btc)	{'neg': 0.0, 'neu': 0.943, 'pos': 0.057, 'compound': 0.3612}	0.3612	POSITIVE
8800	8/2/2021	147	pattern in btc.dominance continues to morph into a ascending triangle failure, after recent breakout above key boundary did not sustain. failure would be completed with a flush below recent trendline in red, in which case alts will likely soar against their respective /btc pairs https://t.co/vtpvpwwl0n	40	24	pattern btcdominance continues morph ascending triangle failure recent breakout key boundary sustain failure would completed flush recent trendline red case alt likely soar respective btc pair httpstcovtpvpwwl0n	338	0.000584305	(btc)	{'neg': 0.134, 'neu': 0.81, 'pos': 0.057, 'compound': -0.5859}	-0.5859	NEGATIVE
6301	8/2/2021	0	rt @intotheblock: #ethereum has notched a 12-day winning streak, the longest ever the iomap indicator reveals that $eth is sitting on stroâ¦	0	19	rt intotheblock ethereum notched 12day winning streak longest ever iomap indicator reveals eth sitting stroâ	19	3.28E-05	(ethereum,eth,ever)	{'neg': 0.0, 'neu': 0.855, 'pos': 0.145, 'compound': 0.5267}	0.5267	POSITIVE
37893	8/2/2021	289	top 30 trending searches on @coingecko from 26 jul - 2 aug 2021. welcome newcomers: $ygg $fara $clv $dino $gala https://t.co/1uka1ojcgw	65	79	top 30 trending search coingecko 26 jul 2 aug 2021 welcome newcomer ygg fara clv dino gala httpstco1uka1ojcgw	689.5	0.001191948	(ygg,gala)	{'neg': 0.0, 'neu': 0.78, 'pos': 0.22, 'compound': 0.5859}	0.5859	POSITIVE
8796	8/2/2021	84	$rune is proceeding well on its path, breaking its wedge formation to the upside after strong increase in volume. early entries got triggered, now patiently waiting for the trend to unfold https://t.co/ydu15ck6ur	30	10	rune proceeding well path breaking wedge formation upside strong increase volume early entry got triggered patiently waiting trend unfold httpstcoydu15ck6ur	193	0.000333642	(rune)	{'neg': 0.0, 'neu': 0.79, 'pos': 0.21, 'compound': 0.7717}	0.7717	POSITIVE
33982	8/2/2021	0	rt @pussyrrriot: founder of ethereum @vitalikbuterin on decentralization, global warming, gas fees, the future of eth, and what he will beâ¦	0	363	rt pussyrrriot founder ethereum vitalikbuterin decentralization global warming gas fee future eth beâ	363	0.000627523	(ethereum,eth)	{'neg': 0.0, 'neu': 0.926, 'pos': 0.074, 'compound': 0.1531}	0.1531	POSITIVE
37881	8/3/2021	106	can you guess when $usdt is issued on @avalancheavax? https://t.co/kybnpb0ygv	9	34	guess usdt issued avalancheavax httpstcokybnpb0ygv	250.5	0.000433043	(usdt)	{'neg': 0.0, 'neu': 1.0, 'pos': 0.0, 'compound': 0.0}	0	NEUTRAL
12029	8/3/2021	465	bitcoin isnât money. itâs not a product or a company. itâs a platform of trust. itâs the concept of decentralization applied to the human communication of value. learn what #bitcoin is: https://t.co/uhflldl4ze https://t.co/sws7dx6jwl	38	96	bitcoin isnât money itâs product company itâs platform trust itâs concept decentralization applied human communication value learn bitcoin httpstcouhflldl4ze httpstcosws7dx6jwl	1045	0.001806505	(bitcoin)	{'neg': 0.0, 'neu': 0.831, 'pos': 0.169, 'compound': 0.6908}	0.6908	POSITIVE
37871	8/3/2021	24	the total amount of $usdt on these blockchains doesn't have any changes, except for more than 100m $usdt being issued more on solana in 2 months	2	3	total amount usdt blockchains doesnt change except 100m usdt issued solana 2 month	52	8.99E-05	(solana,usdt)	{'neg': 0.0, 'neu': 1.0, 'pos': 0.0, 'compound': 0.0}	0	NEUTRAL
6297	8/4/2021	0	rt @coindesk: countdown to london: in less than 24 hours, the london hard fork upgrade is going live on #ethereum. it contains 5 code changâ¦	0	193	rt coindesk countdown london le 24 hour london hard fork upgrade going live ethereum contains 5 code changâ	193	0.000333642	(ethereum)	{'neg': 0.057, 'neu': 0.943, 'pos': 0.0, 'compound': -0.1027}	-0.1027	NEGATIVE
6292	8/4/2021	67	the top 5 ethereum miners accounted for 67% of blocks produced over the past 14 days. on ethereum's proof-of-stake blockchain called the "beacon chain", the top 5 validator operators accounted for 37% of blocks proposed, suggesting greater levels of decentralization. https://t.co/kmmxgykrcz	13	19	top 5 ethereum miner accounted 67 block produced past 14 day ethereums proofofstake blockchain called beacon chain top 5 validator operator accounted 37 block proposed suggesting greater level decentralization httpstcokmmxgykrcz	159.5	0.00027573	(ethereum)	{'neg': 0.087, 'neu': 0.774, 'pos': 0.139, 'compound': 0.3182}	0.3182	POSITIVE
8779	8/4/2021	55	$rune entry was split into spot (hold) and margin (catching most of the expected movement in price). margin stops are dragged up to every new higher low until the trend breaks https://t.co/qkxbklq5ct	33	3	rune entry split spot hold margin catching expected movement price margin stop dragged every new higher low trend break httpstcoqkxbklq5ct	129.5	0.000223868	(rune)	{'neg': 0.145, 'neu': 0.855, 'pos': 0.0, 'compound': -0.4404}	-0.4404	NEGATIVE
8785	8/4/2021	186	$btc daily bouncing exactly where it ought to for rally continuation (ema 100/200 bundle). 10 consecutive green bars almost always lead to strong continuation after a short consolidation period https://t.co/pmpk1t7ckl	29	29	btc daily bouncing exactly ought rally continuation ema 100200 bundle 10 consecutive green bar almost always lead strong continuation short consolidation period httpstcopmpk1t7ckl	415.5	0.00071828	(btc,rally)	{'neg': 0.0, 'neu': 0.895, 'pos': 0.105, 'compound': 0.5106}	0.5106	POSITIVE
6296	8/4/2021	68	bitcoin sv suffered a 51% attack on tuesday morning, and the attack is continuing into wednesday. this is the fifth attack targeting at $bsv in recent two months. its hashrate fell by almost 50% from monday to tuesday. report by @egreechee. https://t.co/oqz05blw38 https://t.co/4tnyx3gc1g	23	18	bitcoin sv suffered 51 attack tuesday morning attack continuing wednesday fifth attack targeting bsv recent two month hashrate fell almost 50 monday tuesday report egreechee httpstcooqz05blw38 httpstco4tnyx3gc1g	165.5	0.000286102	(bitcoin,bsv)	{'neg': 0.248, 'neu': 0.752, 'pos': 0.0, 'compound': -0.91}	-0.91	NEGATIVE
12022	8/5/2021	56	icymi: crypto explained: what are deflationary and inflationary systems? why should i care? [2021] https://t.co/7aldwmef1z #bitcoin #ethereum #cryptocurency #crypto https://t.co/xqjmtml2yy	25	15	icymi crypto explained deflationary inflationary system care 2021 httpstco7aldwmef1z bitcoin ethereum cryptocurency crypto httpstcoxqjmtml2yy	139.5	0.000241155	(ethereum,bitcoin)	{'neg': 0.0, 'neu': 0.835, 'pos': 0.165, 'compound': 0.5514}	0.5514	POSITIVE
37804	8/5/2021	202	#defi tvl on multiple blockchains overview. let's see where is the money flows into the most. https://t.co/osjforqct6	24	67	defi tvl multiple blockchains overview let see money flow httpstcoosjforqct6	483	0.000834968	(flow)	{'neg': 0.0, 'neu': 1.0, 'pos': 0.0, 'compound': 0.0}	0	NEUTRAL
8774	8/5/2021	108	closely observing monero for a potential upside break - bargain under $250 imho	40	12	closely observing monero potential upside break bargain 250 imho	248	0.000428721	(monero)	{'neg': 0.0, 'neu': 0.847, 'pos': 0.153, 'compound': 0.2023}	0.2023	POSITIVE
12025	8/5/2021	0	rt @bittrexglobal: #bestofbg âi started reading the bible of blockchain: mastering bitcoin by andreas antonopoulos. so, you know, four or fâ¦	0	6	rt bittrexglobal bestofbg âi started reading bible blockchain mastering bitcoin andreas antonopoulos know four fâ	6	1.04E-05	(bitcoin)	{'neg': 0.0, 'neu': 1.0, 'pos': 0.0, 'compound': 0.0}	0	NEUTRAL
6285	8/6/2021	20	according to analysis from @glassnode, nft marketplace @opensea is expected reach $1 billion in trade volume and 300,000 users as measured by unique ethereum addresses in the month of august. https://t.co/buj8jfdmog https://t.co/wtse6xkthn	1	5	according analysis glassnode nft marketplace opensea expected reach 1 billion trade volume 300000 user measured unique ethereum address month august httpstcobuj8jfdmog httpstcowtse6xkthn	45.5	7.87E-05	(ethereum)	{'neg': 0.0, 'neu': 0.966, 'pos': 0.034, 'compound': 0.0258}	0.0258	POSITIVE
10305	8/7/2021	90	phones controlling ln nodes, mastering the lighting network, and eternal channels [2021] https://t.co/csmh1ahsdt #lightningnetwork #bitcoin #ln https://t.co/npduqymtm6	22	12	phone controlling ln node mastering lighting network eternal channel 2021 httpstcocsmh1ahsdt lightningnetwork bitcoin ln httpstconpduqymtm6	203	0.000350929	(bitcoin)	{'neg': 0.0, 'neu': 1.0, 'pos': 0.0, 'compound': 0.0}	0	NEUTRAL
10314	8/7/2021	46	donât miss the q&amp;a session tomorrow where iâll be living answering #crypto &amp; #bitcoin questions: https://t.co/q752zfzstr https://t.co/fbn5jig2rn	16	15	donât miss qampa session tomorrow iâll living answering crypto amp bitcoin question httpstcoq752zfzstr httpstcofbn5jig2rn	115	0.000198802	(bitcoin,amp)	{'neg': 0.091, 'neu': 0.909, 'pos': 0.0, 'compound': -0.1531}	-0.1531	NEGATIVE
8768	8/7/2021	132	$etc getting in motion, pending rectangle break after trendline breach &amp; crossing ema support https://t.co/bo8apbe1uk	57	18	etc getting motion pending rectangle break trendline breach amp crossing ema support httpstcobo8apbe1uk	310.5	0.000536765	(amp,etc)	{'neg': 0.0, 'neu': 0.838, 'pos': 0.162, 'compound': 0.4019}	0.4019	POSITIVE
37745	8/8/2021	10	1/ when #nfts expanded, @opensea's trading volume skyrocketed; the average trading volume on opensea hit $40 million/day. along with the increasing volume, opensea's daily users rose dramatically from 10,000 to 20,000 in a week. https://t.co/o9l49jkajx	1	2	1 nfts expanded openseas trading volume skyrocketed average trading volume opensea hit 40 millionday along increasing volume openseas daily user rose dramatically 10000 20000 week httpstcoo9l49jkajx	22.5	3.89E-05	(rose)	{'neg': 0.0, 'neu': 1.0, 'pos': 0.0, 'compound': 0.0}	0	NEUTRAL
37758	8/8/2021	71	0/ #defi weekly report (week 31,2021) quick take: ð openseaâs trading volume soared by $40m/day ð dydx l2âs trading volume exceeded perpetual protocol by $186m/day ð derivatives on #bsc have rebounded for the full analysis, check out the report!ð https://t.co/dskh5ofbr3	10	7	0 defi weekly report week 312021 quick take ð openseaâs trading volume soared 40mday ð dydx l2âs trading volume exceeded perpetual protocol 186mday ð derivative bsc rebounded full analysis check reportð httpstcodskh5ofbr3	154	0.000266222	(dydx)	{'neg': 0.0, 'neu': 1.0, 'pos': 0.0, 'compound': 0.0}	0	NEUTRAL
36955	8/8/2021	27	3/ dexs on binance smart chain dominate more than 63%. lending continues to play an important role and is gradually increasing again. notably, the tvl of derivatives on #binancesmartchain has returned to $300 million. https://t.co/xrnt88oi5s	2	4	3 dexs binance smart chain dominate 63 lending continues play important role gradually increasing notably tvl derivative binancesmartchain returned 300 million httpstcoxrnt88oi5s	59	0.000101994	(binance)	{'neg': 0.038, 'neu': 0.787, 'pos': 0.175, 'compound': 0.6597}	0.6597	POSITIVE
37697	8/8/2021	27	2/ the data on the chart reveals that @dydxprotocol l2 has surpassed perpetual protocol in terms of transaction volume, with dydx's governance token acting as a catalyst. last week, the average trading volume of dydx was over $186 million/day. https://t.co/d1j0pujmal	4	5	2 data chart reveals dydxprotocol l2 surpassed perpetual protocol term transaction volume dydxs governance token acting catalyst last week average trading volume dydx 186 millionday httpstcod1j0pujmal	61	0.000105451	(dydx)	{'neg': 0.0, 'neu': 1.0, 'pos': 0.0, 'compound': 0.0}	0	NEUTRAL
30374	8/9/2021	935	meaning $btc is going for a new ath	149	16	meaning btc going new ath	1960.5	0.003389142	(btc)	{'neg': 0.0, 'neu': 1.0, 'pos': 0.0, 'compound': 0.0}	0	NEUTRAL
36940	8/9/2021	398	top 30 trending searches on @coingecko from 2 - 9 aug 2021. welcome newcomers: $ethpad $ach $dfy $usdt https://t.co/u65sarjdvt	114	105	top 30 trending search coingecko 2 9 aug 2021 welcome newcomer ethpad ach dfy usdt httpstcou65sarjdvt	958	0.001656107	(usdt)	{'neg': 0.0, 'neu': 0.745, 'pos': 0.255, 'compound': 0.5859}	0.5859	POSITIVE
6258	8/10/2021	1	.@slowmist_team, a blockchain security firm, announced that the hacker used monero (xmr) to fund the initial attack and that they have now tracked down the hacker and have information about their ip address and email.	1	1	slowmist_team blockchain security firm announced hacker used monero xmr fund initial attack tracked hacker information ip address email	3.5	6.05E-06	(monero,xmr)	{'neg': 0.083, 'neu': 0.853, 'pos': 0.064, 'compound': -0.1779}	-0.1779	NEGATIVE
6263	8/10/2021	0	the hacker stole a variety of tokens across ethereum, binance smart chain and polygon of which $33 million in usdt have been frozen by tether and an additional $97 million has been deposited into curve. the hack is the largest of its kind.	1	0	hacker stole variety token across ethereum binance smart chain polygon 33 million usdt frozen tether additional 97 million deposited curve hack largest kind	0.5	8.64E-07	(binance,ethereum,usdt,polygon,tether)	{'neg': 0.0, 'neu': 0.868, 'pos': 0.132, 'compound': 0.7269}	0.7269	POSITIVE
8755	8/10/2021	76	delighted to announce that i will be leading my army into battle as a team captain in the upcoming world series of trading 2021 recruiting begins now, sign up here: https://t.co/aavfuy5xcv and apply via mail at yodawsot2021@protonmail.com to join the team &amp; compete for $7.5m https://t.co/cnnirlv1eq	68	7	delighted announce leading army battle team captain upcoming world series trading 2021 recruiting begin sign httpstcoaavfuy5xcv apply via mail yodawsot2021protonmailcom join team amp compete 75m httpstcocnnirlv1eq	193	0.000333642	(amp)	{'neg': 0.053, 'neu': 0.835, 'pos': 0.112, 'compound': 0.4404}	0.4404	POSITIVE
36896	8/10/2021	985	251 projects in 10 months the rapidly growing @avalancheavax ecosystem. $avax #avax https://t.co/z8hwp6zbpu	43	244	251 project 10 month rapidly growing avalancheavax ecosystem avax avax httpstcoz8hwp6zbpu	2235.5	0.003864538	(avax)	{'neg': 0.0, 'neu': 0.876, 'pos': 0.124, 'compound': 0.1779}	0.1779	POSITIVE
36921	8/10/2021	267	the cost of poly network exploitation has been the largest compared to the others up until now. https://t.co/cshahaxwxa	27	77	cost poly network exploitation largest compared others httpstcocshahaxwxa	624.5	0.001079581	(poly)	{'neg': 0.0, 'neu': 1.0, 'pos': 0.0, 'compound': 0.0}	0	NEUTRAL
30359	8/10/2021	424	kmt @cz_binance @binance https://t.co/sxbrrk0ofm	53	4	kmt cz_binance binance httpstcosxbrrk0ofm	878.5	0.001518674	(binance)	{'neg': 0.0, 'neu': 1.0, 'pos': 0.0, 'compound': 0.0}	0	NEUTRAL
6241	8/11/2021	10	curious to know the burn rate of #eth? check out our newly released #eip1559 dashboard on @duneanalytics featuring metrics such as average gas price, fee burn per hour and more! https://t.co/ljblna4wsv #coindeskresearch https://t.co/wj5rmc8qvt	0	3	curious know burn rate eth check newly released eip1559 dashboard duneanalytics featuring metric average gas price fee burn per hour httpstcoljblna4wsv coindeskresearch httpstcowj5rmc8qvt	23	3.98E-05	(eth)	{'neg': 0.0, 'neu': 0.925, 'pos': 0.075, 'compound': 0.3802}	0.3802	POSITIVE
10291	8/11/2021	136	open. borderless. transnational. radically neutral. censorship-resistant. #bitcoin prevents blacklisting, freezing, or seizing transactions from any individual or country. see how: https://t.co/nzhmgp5zvf https://t.co/u1ezqgsy78	33	28	open borderless transnational radically neutral censorshipresistant bitcoin prevents blacklisting freezing seizing transaction individual country see httpstconzhmgp5zvf httpstcou1ezqgsy78	316.5	0.000547138	(bitcoin)	{'neg': 0.062, 'neu': 0.881, 'pos': 0.057, 'compound': -0.0258}	-0.0258	NEGATIVE
6239	8/11/2021	100	the top 5 $eth miners accounted for 65.3% of blocks produced over the past 7 days, while the top 5 $btc miners accounted for 62.2% over the same time period. the data suggests mining hash power is slightly more decentralized on bitcoin than ethereum. chart by @haobing_shuaike. https://t.co/pj6l26rhuw	17	21	top 5 eth miner accounted 653 block produced past 7 day top 5 btc miner accounted 622 time period data suggests mining hash power slightly decentralized bitcoin ethereum chart haobing_shuaike httpstcopj6l26rhuw	229.5	0.00039674	(ethereum,bitcoin,eth,btc)	{'neg': 0.04, 'neu': 0.884, 'pos': 0.076, 'compound': 0.1779}	0.1779	POSITIVE
30353	8/11/2021	2124	link me some shitcoins that have bottomed out	1032	49	link shitcoins bottomed	4813	0.008320296	(link)	{'neg': 0.0, 'neu': 1.0, 'pos': 0.0, 'compound': 0.0}	0	NEUTRAL
6199	8/12/2021	10	large-value transactions of at least $1 million has risen 10% since early august on bitcoin and accounts for nearly 70% of the network's total value transferred. this metric may represents rising institutional activity. article by @muyaoshen. https://t.co/l5zcalqjfv https://t.co/swvhtm0axp	1	2	largevalue transaction least 1 million risen 10 since early august bitcoin account nearly 70 network total value transferred metric may represents rising institutional activity article muyaoshen httpstcol5zcalqjfv httpstcoswvhtm0axp	22.5	3.89E-05	(bitcoin)	{'neg': 0.0, 'neu': 0.939, 'pos': 0.061, 'compound': 0.34}	0.34	POSITIVE
10287	8/12/2021	45	what do cooking, chemistry, and fire trucks have to do with #bitcoin? ð³ ð§ªð find out this sunday during the live premiere of the latest video in my #remastering series. subscribe to aantonop on youtube to be notified when it starts! 1pm edt/1700 utc: https://t.co/zictrumeqd https://t.co/mp83wp2v0j	26	6	cooking chemistry fire truck bitcoin ð³ ðªð find sunday live premiere latest video remastering series subscribe aantonop youtube notified start 1pm edt1700 utc httpstcozictrumeqd httpstcomp83wp2v0j	109	0.00018843	(bitcoin)	{'neg': 0.056, 'neu': 0.944, 'pos': 0.0, 'compound': -0.4003}	-0.4003	NEGATIVE
6221	8/12/2021	4	the most expensive axie ever traded was sold in november 2020 for 300 eth, worth over $130,000 at the time. data from @coinranking. https://t.co/kozrigbd2q	1	1	expensive axie ever traded sold november 2020 300 eth worth 130000 time data coinranking httpstcokozrigbd2q	9.5	1.64E-05	(eth,ever)	{'neg': 0.0, 'neu': 0.924, 'pos': 0.076, 'compound': 0.2263}	0.2263	POSITIVE
6233	8/12/2021	9	.@axieinfinity is topping the charts as the number one gaming, nft and metaverse application on ethereum. learn more about this pet training game and what makes it so special. â¬ï¸ https://t.co/6t5dmnvtal	1	1	axieinfinity topping chart number one gaming nft metaverse application ethereum learn pet training game make special âï httpstco6t5dmnvtal	19.5	3.37E-05	(ethereum)	{'neg': 0.0, 'neu': 0.858, 'pos': 0.142, 'compound': 0.5847}	0.5847	POSITIVE
36887	8/13/2021	1453	#ada is on the road back to its last ath. to make sure you didnât miss anything about the #cardano ecosystem, let's check this out. https://t.co/ek7egiewmk	87	421	ada road back last ath make sure didnât miss anything cardano ecosystem let check httpstcoek7egiewmk	3370.5	0.005826627	(cardano,ada)	{'neg': 0.057, 'neu': 0.86, 'pos': 0.082, 'compound': 0.1779}	0.1779	POSITIVE
6187	8/13/2021	19	.@aaveaave v2 lending rates for tether's $usdt skyrocketed on friday, hitting 56.02% variable borrow apy compared to 3.85% on $usdc. the jump may signal that a large investor or several are using aave as a way to bet against $usdt and it maintaining its dollar peg. https://t.co/v3cbedqcpa	3	4	aaveaave v2 lending rate tether usdt skyrocketed friday hitting 5602 variable borrow apy compared 385 usdc jump may signal large investor several using aave way bet usdt maintaining dollar peg httpstcov3cbedqcpa	43.5	7.52E-05	(usdt,usdc,tether,aave)	{'neg': 0.0, 'neu': 1.0, 'pos': 0.0, 'compound': 0.0}	0	NEUTRAL
6193	8/13/2021	0	rt @glassnode: #bitcoin has continued to flow out of exchanges in august at a rate between 75k and 100k per month. this magnitude of outflâ¦	0	217	rt glassnode bitcoin continued flow exchange august rate 75k 100k per month magnitude outflâ	217	0.000375131	(flow,bitcoin)	{'neg': 0.0, 'neu': 1.0, 'pos': 0.0, 'compound': 0.0}	0	NEUTRAL
36877	8/14/2021	0	rt @coin98_exchange: stepping toward our vision of a #multichain future, we are thrilled to release coin98 exchange - an all-in-one multichâ¦	0	228	rt coin98_exchange stepping toward vision multichain future thrilled release coin98 exchange allinone multichâ	228	0.000394147	(coin98)	{'neg': 0.0, 'neu': 0.776, 'pos': 0.224, 'compound': 0.5994}	0.5994	POSITIVE
36799	8/14/2021	11	1/ this week, the #defi tvl shows signs of recovery at $122.4b (+6.38% compared to the last week which could be 34% if compared to week 28) in particular, #bsc has the most robust growth with 10.52% this week, following is #polygon &amp; #ethereum with 6.17% and 5.96%, respectively https://t.co/qrgt5bjdja	8	1	1 week defi tvl show sign recovery 1224b 638 compared last week could 34 compared week 28 particular bsc robust growth 1052 week following polygon amp ethereum 617 596 respectively httpstcoqrgt5bjdja	27	4.67E-05	(ethereum,amp,polygon)	{'neg': 0.0, 'neu': 0.855, 'pos': 0.145, 'compound': 0.7889}	0.7889	POSITIVE
10277	8/15/2021	46	the elements of trust live premiere starts in 30 minutes! join to learn about how #bitcoin is more than just a #cryptocurrency. see you in the chat! ð¿ 1pm edt/1700 utc: https://t.co/7oyyffay4h https://t.co/zbbinl4xpu	19	9	element trust live premiere start 30 minute join learn bitcoin cryptocurrency see chat ð 1pm edt1700 utc httpstco7oyyffay4h httpstcozbbinl4xpu	110.5	0.000191023	(bitcoin)	{'neg': 0.0, 'neu': 0.831, 'pos': 0.169, 'compound': 0.7256}	0.7256	POSITIVE
10267	8/15/2021	63	join now for the live premiere of remastering - bitcoin &amp; the elements of trust: how do chemistry, cooking, &amp; lego relate to bitcoin? https://t.co/7oyyffay4h https://t.co/juifrsjlot	73	18	join live premiere remastering bitcoin amp element trust chemistry cooking amp lego relate bitcoin httpstco7oyyffay4h httpstcojuifrsjlot	180.5	0.000312033	(bitcoin,amp)	{'neg': 0.0, 'neu': 0.807, 'pos': 0.193, 'compound': 0.6705}	0.6705	POSITIVE
30239	8/15/2021	1139	sol &amp; luna	112	22	sol amp luna	2356	0.004072848	(amp,sol)	{'neg': 0.0, 'neu': 1.0, 'pos': 0.0, 'compound': 0.0}	0	NEUTRAL
30216	8/15/2021	1741	feeling bullish on bitcoin ð	236	21	feeling bullish bitcoin ð	3621	0.00625967	(bitcoin)	{'neg': 0.0, 'neu': 0.727, 'pos': 0.273, 'compound': 0.128}	0.128	POSITIVE
36689	8/16/2021	695	congratulations to $sol for reaching a new ath. let's explore over 300 projects in the @solana ecosystem. https://t.co/gv5cwtnv8d	47	156	congratulation sol reaching new ath let explore 300 project solana ecosystem httpstcogv5cwtnv8d	1569.5	0.002713215	(solana,sol)	{'neg': 0.0, 'neu': 0.725, 'pos': 0.275, 'compound': 0.6908}	0.6908	POSITIVE
10263	8/16/2021	116	when did you buy or earn #bitcoin for the first time? listen to âwhy bitcoin is the next bitcoinâ to hear my story! https://t.co/lmcxul4frr https://t.co/5wwitmkmyw	37	23	buy earn bitcoin first time listen âwhy bitcoin next bitcoinâ hear story httpstcolmcxul4frr httpstco5wwitmkmyw	273.5	0.000472803	(bitcoin)	{'neg': 0.0, 'neu': 1.0, 'pos': 0.0, 'compound': 0.0}	0	NEUTRAL
36728	8/16/2021	680	top 30 trending searches on @coingecko from 9 - 16 aug 2021. welcome newcomers: $psg $zoon $pvu $iotx $alpaca $poly https://t.co/j5z8a8ex5y	93	208	top 30 trending search coingecko 9 16 aug 2021 welcome newcomer psg zoon pvu iotx alpaca poly httpstcoj5z8a8ex5y	1614.5	0.002791007	(iotx,poly)	{'neg': 0.0, 'neu': 0.78, 'pos': 0.22, 'compound': 0.5859}	0.5859	POSITIVE
4494	8/17/2021	15	reduced revenue from transaction fees does not appear to have significantly affected miner revenue on ethereum. in the days following eip 1559 activation, daily miner revenue remains at two-month highs. @christine_dkim reports. https://t.co/yqqhrpa92p https://t.co/szedfauwcd	2	6	reduced revenue transaction fee appear significantly affected miner revenue ethereum day following eip 1559 activation daily miner revenue remains twomonth high christine_dkim report httpstcoyqqhrpa92p httpstcoszedfauwcd	37	6.40E-05	(ethereum)	{'neg': 0.046, 'neu': 0.954, 'pos': 0.0, 'compound': -0.1531}	-0.1531	NEGATIVE
10262	8/17/2021	156	are your friends and family sick of hearing you talk about bitcoin? we've got the shirt for you! https://t.co/wxnbfazxqu https://t.co/e1neotedqw	26	18	friend family sick hearing talk bitcoin weve got shirt httpstcowxnbfazxqu httpstcoe1neotedqw	343	0.000592949	(bitcoin)	{'neg': 0.145, 'neu': 0.729, 'pos': 0.126, 'compound': -0.126}	-0.126	NEGATIVE
4501	8/17/2021	0	rt @christine_dkim: the eth 2.0 deposit contract is officially the largest account by amount of eth locked ðhttps://t.co/hhmip5sdsk https:/â¦	0	3	rt christine_dkim eth 20 deposit contract officially largest account amount eth locked ðhttpstcohhmip5sdsk httpsâ	3	5.19E-06	(eth)	{'neg': 0.0, 'neu': 1.0, 'pos': 0.0, 'compound': 0.0}	0	NEUTRAL
4475	8/18/2021	147	while centralized exchanges such as @krakenfx and @binance continue to command a significant share of total ethereum 2.0 stake, they appear to be losing share to decentralized staking alternatives such as @lidofinance. report by @nansen_ai. https://t.co/dpe5vkjch7 https://t.co/fznxh9kpez	10	22	centralized exchange krakenfx binance continue command significant share total ethereum 20 stake appear losing share decentralized staking alternative lidofinance report nansen_ai httpstcodpe5vkjch7 httpstcofznxh9kpez	321	0.000554917	(binance,ethereum)	{'neg': 0.064, 'neu': 0.784, 'pos': 0.152, 'compound': 0.3818}	0.3818	POSITIVE
8742	8/18/2021	51	registration for the biggest global crypto trading competition has officially begun. the bybit world series of trading will take place from aug 28th - sept 17th - participants will compete for a prize pool of 7.5m usd. lets trade together, join my team: https://t.co/ms2ljgrkcu	59	6	registration biggest global crypto trading competition officially begun bybit world series trading take place aug 28th sept 17th participant compete prize pool 75m usd let trade together join team httpstcoms2ljgrkcu	137.5	0.000237698	(usd)	{'neg': 0.0, 'neu': 0.876, 'pos': 0.124, 'compound': 0.6705}	0.6705	POSITIVE
4479	8/18/2021	0	rt @coindesk: while most altcoins were drawn down to support levels along with #bitcoin, @polkadot and @solana are hitting new all-time higâ¦	0	13	rt coindesk altcoins drawn support level along bitcoin polkadot solana hitting new alltime higâ	13	2.25E-05	(bitcoin,solana,polkadot)	{'neg': 0.0, 'neu': 0.886, 'pos': 0.114, 'compound': 0.4019}	0.4019	POSITIVE
10260	8/18/2021	233	in honor of bad poetry day hereâs a terrible poem: roses are red, violets are blue. crypto is awesome! do you think so too?!	50	18	honor bad poetry day hereâs terrible poem rose red violet blue crypto awesome think	509	0.000879915	(rose)	{'neg': 0.197, 'neu': 0.567, 'pos': 0.235, 'compound': 0.3147}	0.3147	POSITIVE
36626	8/19/2021	553	the #ethereum ecosystem contains not only dapps on layer1, but also numerous #layer2 dapps. https://t.co/69e4tbffsm	37	127	ethereum ecosystem contains dapps layer1 also numerous layer2 dapps httpstco69e4tbffsm	1251.5	0.002163484	(ethereum)	{'neg': 0.0, 'neu': 1.0, 'pos': 0.0, 'compound': 0.0}	0	NEUTRAL
8740	8/19/2021	306	bitcoin daily chart in the process of retesting ema 20 after ema 100/200 bullish cross. after such cross it is natural that price wants to retest whether the cross is valid - if the retest holds as support, thats a strong buy into the developing bullish trend https://t.co/nevn2hbtpe	49	47	bitcoin daily chart process retesting ema 20 ema 100200 bullish cross cross natural price want retest whether cross valid retest hold support thats strong buy developing bullish trend httpstconevn2hbtpe	683.5	0.001181575	(bitcoin)	{'neg': 0.0, 'neu': 0.835, 'pos': 0.165, 'compound': 0.8176}	0.8176	POSITIVE
10253	8/20/2021	39	the next q&amp;a livestream is on sunday, august 29th! and in case you missed it, hereâs a link to julyâs livestream! https://t.co/efkvyfggf6 https://t.co/wpicxbvlvy	19	6	next qampa livestream sunday august 29th case missed hereâs link julyâs livestream httpstcoefkvyfggf6 httpstcowpicxbvlvy	93.5	0.000161635	(link)	{'neg': 0.117, 'neu': 0.883, 'pos': 0.0, 'compound': -0.4184}	-0.4184	NEGATIVE
36583	8/21/2021	86	0/ #defi weekly report (week 33,2021) quick take: ð the tvl on sc platforms raised by $10.5b ð° the monthly trading volume of #nft markets reached $1b for the first time ð the optimism ecosystem soared for the full analysis, check out the report!ð https://t.co/wheekvvxsx	11	13	0 defi weekly report week 332021 quick take ð tvl sc platform raised 105b ð monthly trading volume nft market reached 1b first time ð optimism ecosystem soared full analysis check reportð httpstcowheekvvxsx	190.5	0.00032932	(sc)	{'neg': 0.0, 'neu': 0.892, 'pos': 0.108, 'compound': 0.636}	0.636	POSITIVE
8654	8/22/2021	38	ema20 on 4h retested to the tick. if this long works out = significantly larger position size. if it goes wrong i withdraw 97% of my profit. either way a win https://t.co/hmci36eaqc	6	0	ema20 4h retested tick long work significantly larger position size go wrong withdraw 97 profit either way win httpstcohmci36eaqc	79	0.000136568	(win)	{'neg': 0.087, 'neu': 0.726, 'pos': 0.187, 'compound': 0.5574}	0.5574	POSITIVE
8663	8/22/2021	114	slightly cautious about current btc price action, mainly due to two reasons: retested breakout point (key resistance) several tests of the upper channel boundary a strong breakout invalidates these concerns. 50k break still pending but needs to manifest. momentarily cautious https://t.co/qinrracwfb	37	17	slightly cautious current btc price action mainly due two reason retested breakout point key resistance several test upper channel boundary strong breakout invalidates concern 50k break still pending need manifest momentarily cautious httpstcoqinrracwfb	263.5	0.000455516	(btc)	{'neg': 0.054, 'neu': 0.894, 'pos': 0.052, 'compound': 0.2349}	0.2349	POSITIVE
4461	8/22/2021	19	âwe may soon see a day when no single government can have a major impact on the price of bitcoin,â writes @emilydparker in this weekâs crypto long &amp; short newsletter. https://t.co/aqc6vdtho5	1	3	âwe may soon see day single government major impact price bitcoinâ writes emilydparker weekâs crypto long amp short newsletter httpstcoaqc6vdtho5	41.5	7.17E-05	(amp)	{'neg': 0.073, 'neu': 0.927, 'pos': 0.0, 'compound': -0.296}	-0.296	NEGATIVE
10250	8/22/2021	365	learn about how money can be a system of control, and how to undermine that control through the use of #bitcoin in #tiomv3. https://t.co/sqjucecele https://t.co/4dmt7sx37s	41	80	learn money system control undermine control use bitcoin tiomv3 httpstcosqjucecele httpstco4dmt7sx37s	830.5	0.001435696	(bitcoin)	{'neg': 0.087, 'neu': 0.913, 'pos': 0.0, 'compound': -0.296}	-0.296	NEGATIVE
28626	8/23/2021	974	7 $eth for a glowing dog lmao iâm obsessed @boredapeyc https://t.co/wifi88wqhj	158	7	7 eth glowing dog lmao iâm obsessed boredapeyc httpstcowifi88wqhj	2034	0.003516202	(eth)	{'neg': 0.135, 'neu': 0.556, 'pos': 0.31, 'compound': 0.4939}	0.4939	POSITIVE
28622	8/23/2021	1157	3 eth on another dog from @thedogepoundnft ite, iâm chilling on the nft buying lmao https://t.co/lbvvvsrdob	217	80	3 eth another dog thedogepoundnft ite iâm chilling nft buying lmao httpstcolbvvvsrdob	2502.5	0.004326104	(eth)	{'neg': 0.061, 'neu': 0.722, 'pos': 0.217, 'compound': 0.5859}	0.5859	POSITIVE
28649	8/23/2021	1160	$bnb just hit $500â¦you know what that meansâ¦#returnothememecoins	135	43	bnb hit 500âyou know meansâreturnothememecoins	2430.5	0.004201637	(bnb)	{'neg': 0.0, 'neu': 1.0, 'pos': 0.0, 'compound': 0.0}	0	NEUTRAL
4458	8/23/2021	10	on august 15, there was a bitcoin hashrate ribbon crossing, a phenomenon where the 30- and 60-day hashrate moving averages cross, indicating the end of miner capitulation and a potential buying opportunity. learn more about hashrate in our metrics report: https://t.co/qdi33c0u7z https://t.co/lwk5hsjnk4	1	3	august 15 bitcoin hashrate ribbon crossing phenomenon 30 60day hashrate moving average cross indicating end miner capitulation potential buying opportunity learn hashrate metric report httpstcoqdi33c0u7z httpstcolwk5hsjnk4	23.5	4.06E-05	(bitcoin)	{'neg': 0.0, 'neu': 0.931, 'pos': 0.069, 'compound': 0.4215}	0.4215	POSITIVE
10249	8/23/2021	78	hereâs some important #bitcoin terminology explained thanks to a great question: https://t.co/gi2agy6z5h https://t.co/chy6ifgatj	24	17	hereâs important bitcoin terminology explained thanks great question httpstcogi2agy6z5h httpstcochy6ifgatj	185	0.000319812	(bitcoin)	{'neg': 0.0, 'neu': 0.506, 'pos': 0.494, 'compound': 0.8316}	0.8316	POSITIVE
28733	8/23/2021	5166	âfuck your head and shouldersâ - bitcoin https://t.co/bbmb9m5my0	155	153	âfuck head shouldersâ bitcoin httpstcobbmb9m5my0	10562.5	0.018259532	(bitcoin)	{'neg': 0.0, 'neu': 1.0, 'pos': 0.0, 'compound': 0.0}	0	NEUTRAL
10245	8/24/2021	63	icymi #bitcoin is like an onion. find out why in the latest remastering video. https://t.co/7oyyffay4h https://t.co/rjjxyuv8n5	9	16	icymi bitcoin like onion find latest remastering video httpstco7oyyffay4h httpstcorjjxyuv8n5	146.5	0.000253256	(bitcoin)	{'neg': 0.0, 'neu': 0.857, 'pos': 0.143, 'compound': 0.3612}	0.3612	POSITIVE
6950	8/24/2021	420	bit worried about current $btc price action. trend seems somewhat exhausted at critical resistance, something definitely feels off. needs a lot of strength from bulls to convince me otherwise	129	25	bit worried current btc price action trend seems somewhat exhausted critical resistance something definitely feel need lot strength bull convince otherwise	929.5	0.001606839	(btc)	{'neg': 0.177, 'neu': 0.605, 'pos': 0.217, 'compound': 0.352}	0.352	POSITIVE
28586	8/24/2021	1094	if $ada keeps flying up then $gero is about to explode lol	89	15	ada keep flying gero explode lol	2247.5	0.003885283	(ada)	{'neg': 0.0, 'neu': 0.797, 'pos': 0.203, 'compound': 0.4215}	0.4215	POSITIVE
36487	8/24/2021	512	it seems like that #solana is the most popular solution for users to tackle the high gas fee of #ethereum. https://t.co/y1ddi6tml5	68	127	seems like solana popular solution user tackle high gas fee ethereum httpstcoy1ddi6tml5	1185	0.002048525	(ethereum,solana)	{'neg': 0.0, 'neu': 0.688, 'pos': 0.312, 'compound': 0.8004}	0.8004	POSITIVE
36473	8/25/2021	80	@elrondnetwork @beniaminmincu @avalancheavax @solana @kusamanetwork @algorand @polkadot @terra_money @0xpolygon @nearprotocol number of validators on #ethereum 2.0: 217,266	11	6	elrondnetwork beniaminmincu avalancheavax solana kusamanetwork algorand polkadot terra_money 0xpolygon nearprotocol number validators ethereum 20 217266	171.5	0.000296474	(algorand,ethereum,solana,polkadot)	{'neg': 0.0, 'neu': 0.925, 'pos': 0.075, 'compound': 0.0772}	0.0772	POSITIVE
4431	8/25/2021	14	in an industry where little is established and much is fueled by speculation, the rise of #ethereum is an example of how quickly user adoption and institutional interest can catch fire, challenging the status quo. article by @christine_dkim. https://t.co/jmscbid0kf https://t.co/v2fwanzofd	0	5	industry little established much fueled speculation rise ethereum example quickly user adoption institutional interest catch fire challenging status quo article christine_dkim httpstcojmscbid0kf httpstcov2fwanzofd	33	5.70E-05	(ethereum)	{'neg': 0.055, 'neu': 0.841, 'pos': 0.105, 'compound': 0.296}	0.296	POSITIVE
10243	8/25/2021	69	"if you set up a system of unstoppable code that is globally accessible and borderless from day one, you will need to contend with two possible scenarios: either no laws or all laws apply." #ethereum https://t.co/qlifnkfcm3 https://t.co/rexifnxudp	6	17	set system unstoppable code globally accessible borderless day one need contend two possible scenario either law law apply ethereum httpstcoqlifnkfcm3 httpstcorexifnxudp	158	0.000273137	(ethereum)	{'neg': 0.105, 'neu': 0.864, 'pos': 0.031, 'compound': -0.4215}	-0.4215	NEGATIVE
4435	8/25/2021	0	rt @coindesk: "almost half of the transactions being processed on ethereum are starting to use the eip 1559 format," coindesk's @christine_â¦	0	20	rt coindesk almost half transaction processed ethereum starting use eip 1559 format coindesks christine_â	20	3.46E-05	(ethereum)	{'neg': 0.0, 'neu': 1.0, 'pos': 0.0, 'compound': 0.0}	0	NEUTRAL
28536	8/25/2021	544	floor price is now 5 $eth. this will definitely increase. https://t.co/wvst0agpb8	135	21	floor price 5 eth definitely increase httpstcowvst0agpb8	1176.5	0.002033831	(eth)	{'neg': 0.0, 'neu': 0.615, 'pos': 0.385, 'compound': 0.6124}	0.6124	POSITIVE
4423	8/25/2021	8	âit seems to me that overwhelmingly, ether and the ethereum protocol is attracting new talent and new ideas." @alexandersblum joins @christine_dkim and @benjaminion_xyz to talk about growing institutional interest in #eth. https://t.co/wxbjbupnjf	3	3	âit seems overwhelmingly ether ethereum protocol attracting new talent new idea alexandersblum join christine_dkim benjaminion_xyz talk growing institutional interest eth httpstcowxbjbupnjf	20.5	3.54E-05	(ethereum,eth)	{'neg': 0.038, 'neu': 0.691, 'pos': 0.271, 'compound': 0.8442}	0.8442	POSITIVE
6944	8/25/2021	314	stress test for $btc at critical trendline https://t.co/sfkj7quqvo	85	39	stress test btc critical trendline httpstcosfkj7quqvo	709.5	0.001226522	(btc)	{'neg': 0.459, 'neu': 0.541, 'pos': 0.0, 'compound': -0.6249}	-0.6249	NEGATIVE
4449	8/25/2021	173	$btc trading is moving from the east to the west. we analyzed the hourly trading volume data for #bitcoin and found that the peak trading hour has shifted from 12:00 am (asian trading hour) to 16:00 pm (us trading hour). chart by @haobing_shuaike. https://t.co/dor4zmjsm6	23	46	btc trading moving east west analyzed hourly trading volume data bitcoin found peak trading hour shifted 1200 asian trading hour 1600 pm u trading hour chart haobing_shuaike httpstcodor4zmjsm6	403.5	0.000697536	(bitcoin,btc)	{'neg': 0.0, 'neu': 1.0, 'pos': 0.0, 'compound': 0.0}	0	NEUTRAL
4408	8/26/2021	0	rt @noelleinmadrid: btc held by long-term holders (held for &gt; 155 days) is at all-time highs, according to @glassnode data. last time the pâ¦	0	6	rt noelleinmadrid btc held longterm holder held gt 155 day alltime high according glassnode data last time pâ	6	1.04E-05	(gt,btc)	{'neg': 0.0, 'neu': 1.0, 'pos': 0.0, 'compound': 0.0}	0	NEUTRAL
10240	8/26/2021	164	can't stop or won't stop? ðª #ethereum https://t.co/sprl2qmucq https://t.co/p8evsxq3pw	33	13	cant stop wont stop ðª ethereum httpstcosprl2qmucq httpstcop8evsxq3pw	357.5	0.000618015	(ethereum)	{'neg': 0.0, 'neu': 0.65, 'pos': 0.35, 'compound': 0.4168}	0.4168	POSITIVE
10238	8/26/2021	58	this sunday iâll be doing my monthly audio q&amp;a livestream answering your questions about #crypto and open #blockchains! https://t.co/r4uwf9iacm https://t.co/ylpr1ujjzd	26	11	sunday iâll monthly audio qampa livestream answering question crypto open blockchains httpstcor4uwf9iacm httpstcoylpr1ujjzd	140	0.00024202	(audio)	{'neg': 0.0, 'neu': 1.0, 'pos': 0.0, 'compound': 0.0}	0	NEUTRAL
28519	8/26/2021	3610	if you donât get nfts, just buy one. iâm sure we all didnât get bitcoin and ethereum when we first heard about it.	459	224	donât get nfts buy one iâm sure didnât get bitcoin ethereum first heard	7673.5	0.01326528	(ethereum,bitcoin)	{'neg': 0.0, 'neu': 0.905, 'pos': 0.095, 'compound': 0.3182}	0.3182	POSITIVE
6930	8/27/2021	349	$btc back at trendline - decision time https://t.co/cank4oupjr	78	44	btc back trendline decision time httpstcocank4oupjr	781	0.001350125	(btc)	{'neg': 0.0, 'neu': 1.0, 'pos': 0.0, 'compound': 0.0}	0	NEUTRAL
36460	8/27/2021	78	@coin98_exchange @breederdodo @quickswapdex @matchaxyz @1inch @mdexswap @heco_chain @launchzoneann @sushiswap @uniswap dex includes: amm and liquidity aggregator	7	0	coin98_exchange breederdodo quickswapdex matchaxyz 1inch mdexswap heco_chain launchzoneann sushiswap uniswap dex includes amm liquidity aggregator	159.5	0.00027573	(sushiswap,1inch,uniswap)	{'neg': 0.0, 'neu': 1.0, 'pos': 0.0, 'compound': 0.0}	0	NEUTRAL
10235	8/27/2021	262	the five pillars of open #blockchains: is it open? borderless? neutral? censorship resistant? immutable? with #bitcoin, the answer is always yes. learn more here: https://t.co/sqjucecele.	42	53	five pillar open blockchains open borderless neutral censorship resistant immutable bitcoin answer always yes learn httpstcosqjucecele	598	0.00103377	(bitcoin)	{'neg': 0.0, 'neu': 0.868, 'pos': 0.132, 'compound': 0.5661}	0.5661	POSITIVE
10232	8/28/2021	117	how do passwords and mfa relate to #bitcoin and open #blockchains? watch here to learn more: https://t.co/fwc0wwr85r and hit subscribe to get notifications ð for tomorrow's livestream q&amp;a, which starts at 10ampst/17:00 utc. https://t.co/siftnx3gyn	34	32	password mfa relate bitcoin open blockchains watch learn httpstcofwc0wwr85r hit subscribe get notification ð tomorrow livestream qampa start 10ampst1700 utc httpstcosiftnx3gyn	283	0.000489226	(bitcoin)	{'neg': 0.0, 'neu': 1.0, 'pos': 0.0, 'compound': 0.0}	0	NEUTRAL
26966	8/28/2021	301	everyone is tryna buy bored apes, bored dogs etc	50	3	everyone tryna buy bored ape bored dog etc	630	0.001089089	(etc)	{'neg': 0.375, 'neu': 0.625, 'pos': 0.0, 'compound': -0.4939}	-0.4939	NEGATIVE
27037	8/28/2021	1347	yes. worth every 25 eth. https://t.co/bx6qy1dn75	101	33	yes worth every 25 eth httpstcobx6qy1dn75	2777.5	0.004801501	(eth)	{'neg': 0.0, 'neu': 0.465, 'pos': 0.535, 'compound': 0.5574}	0.5574	POSITIVE
36358	8/28/2021	38	2/ #pancakeswap has officially overtaken curve to become the largest dexâs liquidity volume at the moment, with approximately $12b. #sushiswap ranked second after #uniswap v2 in terms of liquidity last week, reaching $5.61b while uniswap v2 had $5.74b, https://t.co/zrsmsyir6m	12	9	2 pancakeswap officially overtaken curve become largest dexâs liquidity volume moment approximately 12b sushiswap ranked second uniswap v2 term liquidity last week reaching 561b uniswap v2 574b httpstcozrsmsyir6m	91	0.000157313	(sushiswap,pancakeswap,uniswap)	{'neg': 0.0, 'neu': 0.955, 'pos': 0.045, 'compound': 0.2023}	0.2023	POSITIVE
36377	8/28/2021	35	1/ the number of total wallets on #polygon is quickly approaching the 51m threshold, which is only about 40m wallets (44%) away from #binancesmartchain. https://t.co/hmvi5vvjnp	9	5	1 number total wallet polygon quickly approaching 51m threshold 40m wallet 44 away binancesmartchain httpstcohmvi5vvjnp	79.5	0.000137433	(polygon)	{'neg': 0.0, 'neu': 0.949, 'pos': 0.051, 'compound': 0.0772}	0.0772	POSITIVE
26938	8/29/2021	447	dayum, these are already going for 32 eth lmao. all cos i had an ape. nft life is way more fun man https://t.co/nbbg9erggc	43	7	dayum already going 32 eth lmao co ape nft life way fun man httpstconbbg9erggc	922.5	0.001594738	(eth)	{'neg': 0.0, 'neu': 0.727, 'pos': 0.273, 'compound': 0.8173}	0.8173	POSITIVE
4397	8/29/2021	16	the proverbial punch bowl known as 100 times leverage has been replaced with a weaker blend. nevertheless, the party is picking up in the cryptocurrency markets again, writes @marchochstein in this weekâs crypto long &amp; short newsletter. https://t.co/7rdyvc6c6h	1	2	proverbial punch bowl known 100 time leverage replaced weaker blend nevertheless party picking cryptocurrency market writes marchochstein weekâs crypto long amp short newsletter httpstco7rdyvc6c6h	34.5	5.96E-05	(amp)	{'neg': 0.071, 'neu': 0.862, 'pos': 0.067, 'compound': -0.0516}	-0.0516	NEGATIVE
26894	8/30/2021	329	ah ok, so the smartest thing would be to hold onto the serum since the supply would slowly go down in the next few weeksâ¦while the demand will only increase since people would want to mutate their ape? meaning the value will just go up in price ð¤	34	3	ah ok smartest thing would hold onto serum since supply would slowly go next weeksâwhile demand increase since people would want mutate ape meaning value go price ð	678	0.001172067	(serum)	{'neg': 0.027, 'neu': 0.75, 'pos': 0.223, 'compound': 0.8744}	0.8744	POSITIVE
26906	8/30/2021	1249	$eth chose violence tonight	71	31	eth chose violence tonight	2564.5	0.004433285	(eth)	{'neg': 0.577, 'neu': 0.423, 'pos': 0.0, 'compound': -0.6249}	-0.6249	NEGATIVE
36296	8/30/2021	806	top 30 trending searches on @coingecko from 23 - 30 aug 2021. welcome newcomers: $adax $xava $waxp $bmon $moov $cgg $spell $joe $qi https://t.co/x0gx1zfww8	109	192	top 30 trending search coingecko 23 30 aug 2021 welcome newcomer adax xava waxp bmon moov cgg spell joe qi httpstcox0gx1zfww8	1858.5	0.003212813	(spell,joe,waxp)	{'neg': 0.0, 'neu': 0.814, 'pos': 0.186, 'compound': 0.5859}	0.5859	POSITIVE
35343	8/30/2021	1080	can you predict the growth of the #fantom ecosystem after its incentive program worth 370m $ftm? https://t.co/f2yxt82snc	58	274	predict growth fantom ecosystem incentive program worth 370m ftm httpstcof2yxt82snc	2463	0.00425782	(fantom,ftm)	{'neg': 0.0, 'neu': 0.667, 'pos': 0.333, 'compound': 0.7184}	0.7184	POSITIVE
26886	8/30/2021	372	imagine if @boredapeyc go âin order for you to have this special ape/accessory, you need to have a complete set of your ape. (original ape + m1 ape + m2 ape)â the price of the serums would moon so hard lmao	44	9	imagine boredapeyc go âin order special apeaccessory need complete set ape original ape m1 ape m2 apeâ price serum would moon hard lmao	775	0.001339753	(serum)	{'neg': 0.042, 'neu': 0.792, 'pos': 0.165, 'compound': 0.7534}	0.7534	POSITIVE
10229	8/31/2021	415	institutions of trust are failing. they can't scale. learn more about how #bitcoin solves that problem here: https://t.co/5oqmay6smg https://t.co/7xmzkf6k10	46	84	institution trust failing cant scale learn bitcoin solves problem httpstco5oqmay6smg httpstco7xmzkf6k10	937	0.001619804	(bitcoin)	{'neg': 0.227, 'neu': 0.568, 'pos': 0.205, 'compound': -0.1531}	-0.1531	NEGATIVE
26861	9/1/2021	602	now is the time to just hold, and as soon as we get a new ath with $btc and the general public start getting involved with crypto again, thatâs when itâs time to sell. #hodl	78	11	time hold soon get new ath btc general public start getting involved crypto thatâs itâs time sell hodl	1254	0.002167806	(btc)	{'neg': 0.0, 'neu': 1.0, 'pos': 0.0, 'compound': 0.0}	0	NEUTRAL
10227	9/1/2021	3201	look beyond the price. look beyond the volatility. look beyond the fad. bitcoin is a revolutionary technology that will change the world forever.	143	577	look beyond price look beyond volatility look beyond fad bitcoin revolutionary technology change world forever	7050.5	0.012188291	(bitcoin)	{'neg': 0.0, 'neu': 0.917, 'pos': 0.083, 'compound': 0.2263}	0.2263	POSITIVE
10225	9/1/2021	190	#bitcoin is independent of authority. it's independent of institutions. it's time for plan b. https://t.co/iscyjt1viu https://t.co/0gt1zcya3w	38	27	bitcoin independent authority independent institution time plan b httpstcoiscyjt1viu httpstco0gt1zcya3w	426	0.000736432	(bitcoin)	{'neg': 0.0, 'neu': 0.92, 'pos': 0.08, 'compound': 0.0772}	0.0772	POSITIVE
4392	9/1/2021	14	all the coindesk 20 assets have positive returns in august. the top performers include $ada (+107.7%) and $dot (+75.1%), while $btc (+12.1%) has the lowest returns. article by @tracycwang. chart by @haobing_shuaike https://t.co/aa0xr9v66w https://t.co/xjyttosz8v	0	4	coindesk 20 asset positive return august top performer include ada 1077 dot 751 btc 121 lowest return article tracycwang chart haobing_shuaike httpstcoaa0xr9v66w httpstcoxjyttosz8v	32	5.53E-05	(btc,dot,ada)	{'neg': 0.065, 'neu': 0.756, 'pos': 0.179, 'compound': 0.5423}	0.5423	POSITIVE
35305	9/2/2021	833	more and more projects are coming to #polygon. is polygon the #1 #layer2 ecosystem now? https://t.co/uf6vp7qemc	87	222	project coming polygon polygon 1 layer2 ecosystem httpstcouf6vp7qemc	1931.5	0.003339009	(polygon)	{'neg': 0.0, 'neu': 1.0, 'pos': 0.0, 'compound': 0.0}	0	NEUTRAL
26841	9/2/2021	2163	imagine selling your ape for less than 40 eth ððð	190	41	imagine selling ape le 40 eth ððð	4462	0.007713518	(eth)	{'neg': 0.0, 'neu': 1.0, 'pos': 0.0, 'compound': 0.0}	0	NEUTRAL
6920	9/2/2021	0	rt @100trillionusd: you still think this is about health? this is about passports &amp; control. governments are using the opportunity to impleâ¦	0	1250	rt 100trillionusd still think health passport amp control government using opportunity impleâ	1250	0.002160891	(amp)	{'neg': 0.0, 'neu': 0.882, 'pos': 0.118, 'compound': 0.4215}	0.4215	POSITIVE
10222	9/3/2021	328	we shouldnât be worried about how we consume energy. we should be worried about having the political will to reduce pollution and damage to the environment. #bitcoin isnât the villain here. see more â https://t.co/4ixymwv21s https://t.co/xnxka6vc5p	57	63	shouldnât worried consume energy worried political reduce pollution damage environment bitcoin isnât villain see â httpstco4ixymwv21s httpstcoxnxka6vc5p	747.5	0.001292213	(bitcoin)	{'neg': 0.253, 'neu': 0.7, 'pos': 0.047, 'compound': -0.8442}	-0.8442	NEGATIVE
35296	9/3/2021	187	tether on $sol is growing ~400m issued now (up 34% from 1 month ago) https://t.co/teddbcrwc5	16	33	tether sol growing 400m issued 34 1 month ago httpstcoteddbcrwc5	415	0.000717416	(tether,sol)	{'neg': 0.0, 'neu': 0.884, 'pos': 0.116, 'compound': 0.1779}	0.1779	POSITIVE
35290	9/3/2021	1078	how much can $1,000 invested in popular blockchain platforms since early 2021 bring now? $sol $matic $ftm $luna $ada $avax $bnb $eth https://t.co/rpcmk3ansg	115	218	much 1000 invested popular blockchain platform since early 2021 bring sol matic ftm luna ada avax bnb eth httpstcorpcmk3ansg	2431.5	0.004203366	(bnb,avax,eth,matic,ada,ftm,sol)	{'neg': 0.0, 'neu': 0.887, 'pos': 0.113, 'compound': 0.4215}	0.4215	POSITIVE
6917	9/3/2021	258	excellent entry for $ltc - horizontal consolidation above emas nears completion, pending high break https://t.co/uucfacjzto	82	46	excellent entry ltc horizontal consolidation emas nears completion pending high break httpstcouucfacjzto	603	0.001042414	(ltc)	{'neg': 0.0, 'neu': 0.778, 'pos': 0.222, 'compound': 0.5719}	0.5719	POSITIVE
6912	9/3/2021	245	fantastic break through key level $ltc https://t.co/n3iuqzgxgz	127	29	fantastic break key level ltc httpstcon3iuqzgxgz	582.5	0.001006975	(ltc)	{'neg': 0.0, 'neu': 0.625, 'pos': 0.375, 'compound': 0.5574}	0.5574	POSITIVE
35226	9/4/2021	6	3/ #solana's valuation has risen to $3.7b this week, narrowing the gap with #polygon to $2.35b. meanwhile, avalanche has surpassed the $2.2b milestone. #terra has also officially overtaken polygon to become the third-largest tvl locked by chain, only after ethereum and bsc. https://t.co/ha3cdcd8bk	1	0	3 solanas valuation risen 37b week narrowing gap polygon 235b meanwhile avalanche surpassed 22b milestone terra also officially overtaken polygon become thirdlargest tvl locked chain ethereum bsc httpstcoha3cdcd8bk	12.5	2.16E-05	(ethereum,avalanche,polygon,terra)	{'neg': 0.0, 'neu': 1.0, 'pos': 0.0, 'compound': 0.0}	0	NEUTRAL
35213	9/4/2021	8	4/ #avalanche saw a rapid increase in tvl from around $200m to $2.2b in only two weeks after the lm launch. four protocols, including benqi (lending), pangolin (amm), trader joe (trading platform), and yield yak (yield farming), account for more than 96% of the avalanche's tvl. https://t.co/vrwpndndzb	1	1	4 avalanche saw rapid increase tvl around 200m 22b two week lm launch four protocol including benqi lending pangolin amm trader joe trading platform yield yak yield farming account 96 avalanche tvl httpstcovrwpndndzb	17.5	3.03E-05	(joe,avalanche)	{'neg': 0.0, 'neu': 0.951, 'pos': 0.049, 'compound': 0.3182}	0.3182	POSITIVE
35248	9/4/2021	6	1/ the number of #polygon wallets increased sharply this week. with more than 54 million wallets, the gap between polygon and #binancesmartchain is about 40.6% ( up 8% compared to the last week). https://t.co/wbrpji9mzx	1	0	1 number polygon wallet increased sharply week 54 million wallet gap polygon binancesmartchain 406 8 compared last week httpstcowbrpji9mzx	12.5	2.16E-05	(polygon)	{'neg': 0.0, 'neu': 0.901, 'pos': 0.099, 'compound': 0.34}	0.34	POSITIVE
10221	9/4/2021	317	#bitcoin is not trying to become a national currency. it's doing something far more dangerous. it's encouraging people to put their savings outside the system. learn about exiting the system. #tiomv2 is available in english, spanish, &amp; german ð https://t.co/yjejdvgro0 https://t.co/apblnzobzi	49	73	bitcoin trying become national currency something far dangerous encouraging people put saving outside system learn exiting system tiomv2 available english spanish amp german ð httpstcoyjejdvgro0 httpstcoapblnzobzi	731.5	0.001264554	(bitcoin,amp)	{'neg': 0.075, 'neu': 0.843, 'pos': 0.081, 'compound': 0.0697}	0.0697	POSITIVE
25475	9/5/2021	2595	i have 0 eth to spend, what should i buy?	569	52	0 eth spend buy	5526.5	0.009553733	(eth)	{'neg': 0.0, 'neu': 1.0, 'pos': 0.0, 'compound': 0.0}	0	NEUTRAL
35182	9/5/2021	1028	#defi tvl on multiple blockchains overview. let's see where the money flows into the most. https://t.co/ra2hm67ywr	199	292	defi tvl multiple blockchains overview let see money flow httpstcora2hm67ywr	2447.5	0.004231025	(flow)	{'neg': 0.0, 'neu': 1.0, 'pos': 0.0, 'compound': 0.0}	0	NEUTRAL
10219	9/5/2021	74	livestream (audio only) starts in 30 minutes. join now! iâll be answering questions from patrons, youtube members, and you! ask questions or listen to learn about #bitcoin, #ethereum, #cryptocurrency, and open #blockchains. https://t.co/r4uwf9iacm https://t.co/ngjs4h7xsc	43	17	livestream audio start 30 minute join iâll answering question patron youtube member ask question listen learn bitcoin ethereum cryptocurrency open blockchains httpstcor4uwf9iacm httpstcongjs4h7xsc	186.5	0.000322405	(ethereum,bitcoin,audio)	{'neg': 0.0, 'neu': 0.922, 'pos': 0.078, 'compound': 0.4184}	0.4184	POSITIVE
4386	9/5/2021	7	would the real $usdp please stand up? @paxosglobal and @unitprotocol both use the ticker for their respective stablecoins. @marchochstein &amp; @nate_dicamillo explain the broader significance in this weekâs crypto long &amp; short newsletter. https://t.co/ywhtghlmcn	1	3	would real usdp please stand paxosglobal unitprotocol use ticker respective stablecoins marchochstein amp nate_dicamillo explain broader significance weekâs crypto long amp short newsletter httpstcoywhtghlmcn	17.5	3.03E-05	(usdp,amp)	{'neg': 0.0, 'neu': 0.812, 'pos': 0.188, 'compound': 0.7351}	0.7351	POSITIVE
25454	9/6/2021	898	soon as i said this, all the apes below 40 eth got bought up ððððð	71	6	soon said ape 40 eth got bought ððððð	1837.5	0.00317651	(eth)	{'neg': 0.0, 'neu': 1.0, 'pos': 0.0, 'compound': 0.0}	0	NEUTRAL
35171	9/6/2021	430	top 30 trending searches on @coingecko from 30 aug - 6 sep 2021. welcome newcomers: $atlas $nfd $dog $slim $spirit $boo $polis $ar https://t.co/pr4fcregeq	98	97	top 30 trending search coingecko 30 aug 6 sep 2021 welcome newcomer atlas nfd dog slim spirit boo polis ar httpstcopr4fcregeq	1006	0.001739085	(ar)	{'neg': 0.0, 'neu': 0.806, 'pos': 0.194, 'compound': 0.5859}	0.5859	POSITIVE
10217	9/6/2021	155	will your loved ones be able to access your #bitcoin if something happens to you? if youâre not sure but youâd like to be, check out the newest workshop all about inheritance planning for cryptoassets on the aantonop shop. https://t.co/ukoajah60y https://t.co/cp7dnuwqzq	37	35	loved one able access bitcoin something happens youâre sure youâd like check newest workshop inheritance planning cryptoassets aantonop shop httpstcoukoajah60y httpstcocp7dnuwqzq	363.5	0.000628387	(bitcoin)	{'neg': 0.033, 'neu': 0.841, 'pos': 0.126, 'compound': 0.6392}	0.6392	POSITIVE
14652	9/7/2021	109	#bitcoin stahp!	17	1	bitcoin stahp	227.5	0.000393282	(bitcoin)	{'neg': 0.0, 'neu': 1.0, 'pos': 0.0, 'compound': 0.0}	0	NEUTRAL
25422	9/7/2021	1384	bought these bad boys too @degenapeacademy $sol https://t.co/ukvsmt1m65	204	88	bought bad boy degenapeacademy sol httpstcoukvsmt1m65	2958	0.005113533	(sol)	{'neg': 0.333, 'neu': 0.667, 'pos': 0.0, 'compound': -0.5423}	-0.5423	NEGATIVE
25340	9/7/2021	894	the only way to stop. for real. after the last bitcoin crash, i got wrecked. now iâve never been wrecked again. stop leverage trading. https://t.co/dgdvuetv0t	75	20	way stop real last bitcoin crash got wrecked iâve never wrecked stop leverage trading httpstcodgdvuetv0t	1845.5	0.00319034	(bitcoin)	{'neg': 0.253, 'neu': 0.747, 'pos': 0.0, 'compound': -0.7269}	-0.7269	NEGATIVE
25333	9/7/2021	1954	$sol ðððð	121	66	sol ðððð	4034.5	0.006974493	(sol)	{'neg': 0.0, 'neu': 1.0, 'pos': 0.0, 'compound': 0.0}	0	NEUTRAL
25408	9/7/2021	912	$eth getting wrecked rn	78	5	eth getting wrecked rn	1868	0.003229236	(eth)	{'neg': 0.0, 'neu': 1.0, 'pos': 0.0, 'compound': 0.0}	0	NEUTRAL
25426	9/7/2021	2512	just bought 5 cryptopunksâ¦on solana ð	293	112	bought 5 cryptopunksâon solana ð	5282.5	0.009131927	(solana)	{'neg': 0.0, 'neu': 1.0, 'pos': 0.0, 'compound': 0.0}	0	NEUTRAL
20145	9/7/2021	3332	$eth gas fees are way too high lol rn (only gonna get worse), and thatâs gonna stop a lot of people buying nfts (unless youâre the wealthy), so ya boy is getting ahead of the game and buying nfts on $sol instead	556	363	eth gas fee way high lol rn gon na get worse thatâs gon na stop lot people buying nfts unless youâre wealthy ya boy getting ahead game buying nfts sol instead	7305	0.012628249	(eth,sol)	{'neg': 0.05, 'neu': 0.886, 'pos': 0.064, 'compound': 0.1531}	0.1531	POSITIVE
35162	9/7/2021	783	an overview of #nft on top ecosystems. #bsc, #eth &amp; #polygon are blockchains that have been witnessing the massive growth of nfts. other ecosystems are also following them. https://t.co/igkr7fdytb	443	246	overview nft top ecosystem bsc eth amp polygon blockchains witnessing massive growth nfts ecosystem also following httpstcoigkr7fdytb	2033.5	0.003515338	(amp,eth,polygon)	{'neg': 0.0, 'neu': 0.86, 'pos': 0.14, 'compound': 0.5267}	0.5267	POSITIVE
25412	9/7/2021	1019	bitcoin dominance ð	64	13	bitcoin dominance ð	2083	0.003600909	(bitcoin)	{'neg': 0.0, 'neu': 0.526, 'pos': 0.474, 'compound': 0.2023}	0.2023	POSITIVE
25251	9/8/2021	2023	link me some $sol nft blue chips	1094	112	link sol nft blue chip	4705	0.008133595	(link,sol)	{'neg': 0.0, 'neu': 1.0, 'pos': 0.0, 'compound': 0.0}	0	NEUTRAL
35152	9/8/2021	1118	the infographic below shows the participants of mvb iii hosted by #binancesmartchain. who will win the race? https://t.co/iouq45m8tl	576	497	infographic show participant mvb iii hosted binancesmartchain win race httpstcoiouq45m8tl	3021	0.005222442	(win)	{'neg': 0.0, 'neu': 0.817, 'pos': 0.183, 'compound': 0.5859}	0.5859	POSITIVE
25265	9/8/2021	1799	these eth fees are stress	167	55	eth fee stress	3736.5	0.006459336	(eth)	{'neg': 0.412, 'neu': 0.588, 'pos': 0.0, 'compound': -0.4215}	-0.4215	NEGATIVE
4374	9/8/2021	111	solana ($sol) price fell on tuesday, along with other cryptocurrencies. on wednesday, according to multiple data providers, @solana had climbed back to set a new all-time high. article by @jamiecrawleycd. chart by @haobing_shuaike. https://t.co/qv5syowhuh https://t.co/w1xiih0kum	9	17	solana sol price fell tuesday along cryptocurrencies wednesday according multiple data provider solana climbed back set new alltime high article jamiecrawleycd chart haobing_shuaike httpstcoqv5syowhuh httpstcow1xiih0kum	243.5	0.000420942	(solana,sol)	{'neg': 0.0, 'neu': 1.0, 'pos': 0.0, 'compound': 0.0}	0	NEUTRAL
10214	9/8/2021	1862	a bitcoin transaction can be transmitted over completely unsecured wi-fi. by smoke signal. by light signal. with carrier pigeons. it doesnât matter. nothing in that message can be compromised.	76	280	bitcoin transaction transmitted completely unsecured wifi smoke signal light signal carrier pigeon doesnât matter nothing message compromised	4042	0.006987458	(bitcoin)	{'neg': 0.096, 'neu': 0.867, 'pos': 0.037, 'compound': -0.4201}	-0.4201	NEGATIVE
4378	9/8/2021	10	due to the recent $eth price surge and an increase in voluntary priority fees, ethereum's daily average transaction fee reached a three-month high at $52 on september 3. chart by @haobing_shuaike. https://t.co/klt4cr7jxy	2	6	due recent eth price surge increase voluntary priority fee ethereums daily average transaction fee reached threemonth high 52 september 3 chart haobing_shuaike httpstcoklt4cr7jxy	27	4.67E-05	(eth)	{'neg': 0.0, 'neu': 0.887, 'pos': 0.113, 'compound': 0.4019}	0.4019	POSITIVE
25230	9/9/2021	1936	the $sol nft fomo is slowly happeningâ¦	250	133	sol nft fomo slowly happeningâ	4130	0.007139585	(sol)	{'neg': 0.0, 'neu': 1.0, 'pos': 0.0, 'compound': 0.0}	0	NEUTRAL
35142	9/9/2021	592	investing in top coins like $eth is safe; however, what if you bet $1,000 on hidden gem blockchain platforms since early 2021? $sol $matic $ftm $luna $ada $avax $bnb $near $eth https://t.co/3hjdabrkgj	180	152	investing top coin like eth safe however bet 1000 hidden gem blockchain platform since early 2021 sol matic ftm luna ada avax bnb near eth httpstco3hjdabrkgj	1426	0.002465145	(bnb,safe,avax,eth,matic,near,ada,ftm,sol)	{'neg': 0.0, 'neu': 0.801, 'pos': 0.199, 'compound': 0.7351}	0.7351	POSITIVE
35123	9/9/2021	146	in less than a week, @tether_to has doubled its token release on #solana, from 390m to 790m. what does it mean? https://t.co/u6czbfjobz	16	25	le week tether_to doubled token release solana 390m 790m mean httpstcou6czbfjobz	325	0.000561832	(solana)	{'neg': 0.0, 'neu': 1.0, 'pos': 0.0, 'compound': 0.0}	0	NEUTRAL
10212	9/9/2021	120	do you know how to create an address offline? how does the #bitcoin network "find out" about the address? learn in this video on the aantonop channel: https://t.co/gi2agy6z5h https://t.co/gdjnxqrsjl	36	31	know create address offline bitcoin network find address learn video aantonop channel httpstcogi2agy6z5h httpstcogdjnxqrsjl	289	0.000499598	(bitcoin)	{'neg': 0.048, 'neu': 0.872, 'pos': 0.079, 'compound': 0.2406}	0.2406	POSITIVE
35117	9/9/2021	1330	273 projects in 11 months the rapidly growing @avalancheavax ecosystem. $avax #avax https://t.co/e7avihz34f	77	294	273 project 11 month rapidly growing avalancheavax ecosystem avax avax httpstcoe7avihz34f	2992.5	0.005173174	(avax)	{'neg': 0.0, 'neu': 0.876, 'pos': 0.124, 'compound': 0.1779}	0.1779	POSITIVE
[truncated: 15,686 more rows]
